# Supplementary material for: Transcriptomic changes across the life cycle of Trypanosoma cruzi II
Source: PeerJ. 2020 May 14;8:e8947. doi: 10.7717/peerj.8947 (PMC7231504; doi:10.7717/peerj.8947)
Supplement: Supplemental Information 2 — Information on the access number of RNA reads for epimastigotes (EPs), amastigotes (AMs), cell-derived trypomastigotes (CDTs) obtained from the ENA platform for comparison and metacyclic trypomastigotes (MTs). (xlsx) [file peerj-08-8947-s002.xlsx]

## Sheet: Reads
Study accession	Sample accession	File	In-house	Trypanosoma cruzi stage	read count
PRJNA251582	SAMN02837916	File 1		AM	28850891
PRJNA251582	SAMN02837916	File 2		AM	28850891
PRJNA251582	SAMN02837917	File 1		AM	28846089
PRJNA251582	SAMN02837917	File 2		AM	28846089
PRJNA251582	SAMN02837918	File 1		AM	38959670
PRJNA251582	SAMN02837918	File 2		AM	38959670
PRJNA251583	SAMN02837925	File 1		CDT	52972105
PRJNA251583	SAMN02837925	File 2		CDT	52972105
PRJNA251583	SAMN02837926	File 1		CDT	29732896
PRJNA251583	SAMN02837926	File 2		CDT	29732896
PRJNA251583	SAMN02837927	File 1		CDT	27697378
PRJNA251583	SAMN02837928	File 2		CDT	27697378
PRJNA251584	SAMN02837929	File 1		EP	32983728
PRJNA251584	SAMN02837929	File 2		EP	32983728
PRJNA251584	SAMN02837930	File 1		EP	29578330
PRJNA251584	SAMN02837930	File 2		EP	29578330
PRJNA251584	SAMN02837931	File 1		EP	26157218
PRJNA251584	SAMN02837931	File 2		EP	26157218
PRJEB33521	SAMEA5925496	File 1	X	MT	69082724
PRJEB33521	SAMEA5925496	File 2	X	MT	69082724
PRJEB33521	SAMEA5925497	File 1	X	MT	73644376
PRJEB33521	SAMEA5925497	File 2	X	MT	73644376
PRJEB33521	SAMEA5925498	File 1	X	MT	58804364
PRJEB33521	SAMEA5925498	File 2	X	MT	58804364

## Sheet: fastqc
Sample accession	File	%GC	length
SAMN02837916	File 1	50	101
SAMN02837916	File 2	50	101
SAMN02837917	File 1	52	101
SAMN02837917	File 2	52	101
SAMN02837918	File 1	52	101
SAMN02837918	File 2	52	101
SAMN02837925	File 1	52	101
SAMN02837925	File 2	52	101
SAMN02837926	File 1	52	101
SAMN02837926	File 2	52	101
SAMN02837927	File 1	51	101
SAMN02837927	File 2	51	101
SAMN02837929	File 1	49	101
SAMN02837929	File 2	49	101
SAMN02837930	File 1	50	101
SAMN02837930	File 2	50	101
SAMN02837931	File 1	50	101
SAMN02837931	File 2	50	101
SAMEA5925496	File 1	51	300
SAMEA5925496	File 2	51	300
SAMEA5925497	File 1	51	300
SAMEA5925497	File 2	51	300
SAMEA5925498	File 1	51	300
SAMEA5925498	File 2	51	300

## Sheet: Assembly stats
Sample accession	Trypanosoma cruzi stage	Mapped reads	Failed QC	Duplicates	Proper pairs'	Average insert size (absolute value)	Median insert size (absolute value)
SAMN02837916	AM	12487518	0	0	7213030	5803.63	167
SAMN02837917	AM	12527384	0	0	7283904	5937.28	165
SAMN02837918	AM	22824421	0	0	12490114	6278.52	169
SAMN02837925	CDT	84953118	0	0	42415352	7006.4	161
SAMN02837926	CDT	61551144	0	0	34189404	6030.35	156
SAMN02837927	CDT	54048539	0	0	28597000	7251.49	162
SAMN02837929	EP	91538605	0	0	56123328	6244.27	162
SAMN02837930	EP	84901474	0	0	47636300	8189.78	172
SAMN02837931	EP	65294890	0	0	36699150	7899.76	168
SAMEA5925496	MT	20380910	0	0	11253660	3075.32	221
SAMEA5925497	MT	23189494	0	0	10881248	2983.57	226
SAMEA5925498	MT	28689606	0	0	10881248	4388.08	254
