# Supplementary material for: Transcriptomic changes across the life cycle of Trypanosoma cruzi II
Source: PeerJ. 2020 May 14;8:e8947. doi: 10.7717/peerj.8947 (PMC7231504; doi:10.7717/peerj.8947)
Supplement: Supplemental Information 4 — Down-regulated and up-regulated gene ontology from DEGs metacyclic trypomastigotes (MTs) compared to epimastigotes (EPs), metacyclic trypomastigotes (MTs) compared to procyclic trypomastigotes (PTs) and metacyclic trypomastigotes (MTs) compared to amastigotes (AMs) using the eupath tool. (xlsx) [file peerj-08-8947-s004.xlsx]

## Sheet: DOWN-DPC
Gene ID	Transcript ID(s)	Ontology	GO ID	GO Term Name
TcSYL_0000150	TcSYL_0000150.t1	Cellular Component	GO:0031514	motile cilium
TcSYL_0000150	TcSYL_0000150.t1	Molecular Function	GO:0005516	calmodulin binding
TcSYL_0000460	TcSYL_0000460.t1	Cellular Component	GO:0016020	membrane
TcSYL_0000730	TcSYL_0000730.t1	Molecular Function	GO:0003676	nucleic acid binding
TcSYL_0000730	TcSYL_0000730.t1	Molecular Function	GO:0003723	RNA binding
TcSYL_0000730	TcSYL_0000730.t1	Molecular Function	GO:0003743	translation initiation factor activity
TcSYL_0000820	TcSYL_0000820.t1	Molecular Function	GO:0003755	peptidyl-prolyl cis-trans isomerase activity
TcSYL_0000840	TcSYL_0000840.t1	Molecular Function	GO:0005488	binding
TcSYL_0000890	TcSYL_0000890.t1	Biological Process	GO:0006468	protein phosphorylation
TcSYL_0000890	TcSYL_0000890.t1	Molecular Function	GO:0004672	protein kinase activity
TcSYL_0000890	TcSYL_0000890.t1	Molecular Function	GO:0005524	ATP binding
TcSYL_0001000	TcSYL_0001000.t1	Biological Process	GO:0006412	translation
TcSYL_0001000	TcSYL_0001000.t1	Cellular Component	GO:0005622	intracellular
TcSYL_0001000	TcSYL_0001000.t1	Cellular Component	GO:0005840	ribosome
TcSYL_0001000	TcSYL_0001000.t1	Molecular Function	GO:0003735	structural constituent of ribosome
TcSYL_0001030	TcSYL_0001030.t1	Biological Process	GO:0007165	signal transduction
TcSYL_0001030	TcSYL_0001030.t1	Molecular Function	GO:0004114	3',5'-cyclic-nucleotide phosphodiesterase activity
TcSYL_0001040	TcSYL_0001040.t1	Biological Process	GO:0007018	microtubule-based movement
TcSYL_0001040	TcSYL_0001040.t1	Molecular Function	GO:0003777	microtubule motor activity
TcSYL_0001040	TcSYL_0001040.t1	Molecular Function	GO:0005524	ATP binding
TcSYL_0001040	TcSYL_0001040.t1	Molecular Function	GO:0008017	microtubule binding
TcSYL_0001050	TcSYL_0001050.t1	Biological Process	GO:0007018	microtubule-based movement
TcSYL_0001050	TcSYL_0001050.t1	Molecular Function	GO:0003777	microtubule motor activity
TcSYL_0001050	TcSYL_0001050.t1	Molecular Function	GO:0005524	ATP binding
TcSYL_0001050	TcSYL_0001050.t1	Molecular Function	GO:0008017	microtubule binding
TcSYL_0001080	TcSYL_0001080.t1	Biological Process	GO:0008152	metabolic process
TcSYL_0001080	TcSYL_0001080.t1	Molecular Function	GO:0003824	catalytic activity
TcSYL_0001390	TcSYL_0001390.t1	Biological Process	GO:0006412	translation
TcSYL_0001390	TcSYL_0001390.t1	Cellular Component	GO:0005622	intracellular
TcSYL_0001390	TcSYL_0001390.t1	Cellular Component	GO:0005840	ribosome
TcSYL_0001390	TcSYL_0001390.t1	Molecular Function	GO:0003735	structural constituent of ribosome
TcSYL_0001420	TcSYL_0001420.t1	Biological Process	GO:0008152	metabolic process
TcSYL_0001420	TcSYL_0001420.t1	Biological Process	GO:0055114	oxidation-reduction process
TcSYL_0001420	TcSYL_0001420.t1	Molecular Function	GO:0016491	oxidoreductase activity
TcSYL_0001430	TcSYL_0001430.t1	Biological Process	GO:0008152	metabolic process
TcSYL_0001430	TcSYL_0001430.t1	Biological Process	GO:0055114	oxidation-reduction process
TcSYL_0001430	TcSYL_0001430.t1	Molecular Function	GO:0016491	oxidoreductase activity
TcSYL_0001450	TcSYL_0001450.t1	Molecular Function	GO:0005524	ATP binding
TcSYL_0001450	TcSYL_0001450.t1	Molecular Function	GO:0016887	ATPase activity
TcSYL_0001510	TcSYL_0001510.t1	Molecular Function	GO:0005507	copper ion binding
TcSYL_0001610	TcSYL_0001610.t1	Biological Process	GO:0006412	translation
TcSYL_0001610	TcSYL_0001610.t1	Cellular Component	GO:0005840	ribosome
TcSYL_0001610	TcSYL_0001610.t1	Molecular Function	GO:0003735	structural constituent of ribosome
TcSYL_0002010	TcSYL_0002010.t1	Biological Process	GO:0055085	transmembrane transport
TcSYL_0002010	TcSYL_0002010.t1	Cellular Component	GO:0016021	integral component of membrane
TcSYL_0003220	TcSYL_0003220.t1	Molecular Function	GO:0016746	transferase activity, transferring acyl groups
TcSYL_0003430	TcSYL_0003430.t1	Biological Process	GO:0055114	oxidation-reduction process
TcSYL_0003430	TcSYL_0003430.t1	Molecular Function	GO:0016491	oxidoreductase activity
TcSYL_0003830	TcSYL_0003830.t1	Biological Process	GO:0006457	protein folding
TcSYL_0003830	TcSYL_0003830.t1	Biological Process	GO:0006950	response to stress
TcSYL_0003830	TcSYL_0003830.t1	Molecular Function	GO:0005524	ATP binding
TcSYL_0003830	TcSYL_0003830.t1	Molecular Function	GO:0051082	unfolded protein binding
TcSYL_0004010	TcSYL_0004010.t1	Molecular Function	GO:0005515	protein binding
TcSYL_0004070	TcSYL_0004070.t1	Molecular Function	GO:0003676	nucleic acid binding
TcSYL_0004100	TcSYL_0004100.t1	Biological Process	GO:0006817	phosphate ion transport
TcSYL_0004100	TcSYL_0004100.t1	Cellular Component	GO:0016020	membrane
TcSYL_0004100	TcSYL_0004100.t1	Molecular Function	GO:0005315	inorganic phosphate transmembrane transporter activity
TcSYL_0004130	TcSYL_0004130.t1	Molecular Function	GO:0005524	ATP binding
TcSYL_0004130	TcSYL_0004130.t1	Molecular Function	GO:0016887	ATPase activity
TcSYL_0004150	TcSYL_0004150.t1	Molecular Function	GO:0005524	ATP binding
TcSYL_0004150	TcSYL_0004150.t1	Molecular Function	GO:0016887	ATPase activity
TcSYL_0004390	TcSYL_0004390.t1	Molecular Function	GO:0005515	protein binding
TcSYL_0004940	TcSYL_0004940.t1	Molecular Function	GO:0005525	GTP binding
TcSYL_0005100	TcSYL_0005100.t1	Molecular Function	GO:0005524	ATP binding
TcSYL_0005130	TcSYL_0005130.t1	Molecular Function	GO:0005488	binding
TcSYL_0005150	TcSYL_0005150.t1	Molecular Function	GO:0004842	ubiquitin-protein transferase activity
TcSYL_0005260	TcSYL_0005260.t1	Cellular Component	GO:0005622	intracellular
TcSYL_0005260	TcSYL_0005260.t1	Molecular Function	GO:0005525	GTP binding
TcSYL_0005370	TcSYL_0005370.t1	Biological Process	GO:0006412	translation
TcSYL_0005370	TcSYL_0005370.t1	Cellular Component	GO:0005622	intracellular
TcSYL_0005370	TcSYL_0005370.t1	Cellular Component	GO:0005840	ribosome
TcSYL_0005370	TcSYL_0005370.t1	Molecular Function	GO:0003735	structural constituent of ribosome
TcSYL_0005920	TcSYL_0005920.t1	Cellular Component	GO:0016459	myosin complex
TcSYL_0005920	TcSYL_0005920.t1	Molecular Function	GO:0003774	motor activity
TcSYL_0005920	TcSYL_0005920.t1	Molecular Function	GO:0005524	ATP binding
TcSYL_0006140	TcSYL_0006140.t1	Molecular Function	GO:0005515	protein binding
TcSYL_0006250	TcSYL_0006250.t1	Biological Process	GO:0045454	cell redox homeostasis
TcSYL_0006250	TcSYL_0006250.t1	Biological Process	GO:0055114	oxidation-reduction process
TcSYL_0006250	TcSYL_0006250.t1	Molecular Function	GO:0016491	oxidoreductase activity
TcSYL_0006250	TcSYL_0006250.t1	Molecular Function	GO:0050660	flavin adenine dinucleotide binding
TcSYL_0008000	TcSYL_0008000.t1	Biological Process	GO:0006470	protein dephosphorylation
TcSYL_0008000	TcSYL_0008000.t1	Biological Process	GO:0016311	dephosphorylation
TcSYL_0008000	TcSYL_0008000.t1	Molecular Function	GO:0008138	protein tyrosine/serine/threonine phosphatase activity
TcSYL_0008000	TcSYL_0008000.t1	Molecular Function	GO:0016791	phosphatase activity
TcSYL_0008040	TcSYL_0008040.t1	Molecular Function	GO:0005515	protein binding
TcSYL_0010030	TcSYL_0010030.t1	Biological Process	GO:0006412	translation
TcSYL_0010030	TcSYL_0010030.t1	Cellular Component	GO:0005840	ribosome
TcSYL_0010030	TcSYL_0010030.t1	Cellular Component	GO:0015935	small ribosomal subunit
TcSYL_0010030	TcSYL_0010030.t1	Molecular Function	GO:0003723	RNA binding
TcSYL_0010030	TcSYL_0010030.t1	Molecular Function	GO:0003735	structural constituent of ribosome
TcSYL_0010690	TcSYL_0010690.t1	Molecular Function	GO:0004017	adenylate kinase activity
TcSYL_0010710	TcSYL_0010710.t1	Molecular Function	GO:0005524	ATP binding
TcSYL_0010740	TcSYL_0010740.t1	Molecular Function	GO:0005488	binding
TcSYL_0010760	TcSYL_0010760.t1	Biological Process	GO:0006414	translational elongation
TcSYL_0010760	TcSYL_0010760.t1	Molecular Function	GO:0003746	translation elongation factor activity
TcSYL_0010880	TcSYL_0010880.t1	Biological Process	GO:0006468	protein phosphorylation
TcSYL_0010880	TcSYL_0010880.t1	Molecular Function	GO:0004672	protein kinase activity
TcSYL_0010880	TcSYL_0010880.t1	Molecular Function	GO:0005524	ATP binding
TcSYL_0010950	TcSYL_0010950.t1	Molecular Function	GO:0003676	nucleic acid binding
TcSYL_0010950	TcSYL_0010950.t1	Molecular Function	GO:0008270	zinc ion binding
TcSYL_0010960	TcSYL_0010960.t1	Biological Process	GO:0051603	proteolysis involved in cellular protein catabolic process
TcSYL_0010960	TcSYL_0010960.t1	Cellular Component	GO:0005839	proteasome core complex
TcSYL_0010960	TcSYL_0010960.t1	Molecular Function	GO:0004298	threonine-type endopeptidase activity
TcSYL_0011090	TcSYL_0011090.t1	Biological Process	GO:0008152	metabolic process
TcSYL_0011090	TcSYL_0011090.t1	Biological Process	GO:0055114	oxidation-reduction process
TcSYL_0011090	TcSYL_0011090.t1	Molecular Function	GO:0016491	oxidoreductase activity
TcSYL_0011110	TcSYL_0011110.t1	Molecular Function	GO:0003676	nucleic acid binding
TcSYL_0011110	TcSYL_0011110.t1	Molecular Function	GO:0004527	exonuclease activity
TcSYL_0011150	TcSYL_0011150.t1	Biological Process	GO:0006412	translation
TcSYL_0011150	TcSYL_0011150.t1	Cellular Component	GO:0005840	ribosome
TcSYL_0011150	TcSYL_0011150.t1	Molecular Function	GO:0003723	RNA binding
TcSYL_0011150	TcSYL_0011150.t1	Molecular Function	GO:0003735	structural constituent of ribosome
TcSYL_0011570	TcSYL_0011570.t1	Molecular Function	GO:0008168	methyltransferase activity
TcSYL_0011640	TcSYL_0011640.t1	Molecular Function	GO:0005515	protein binding
TcSYL_0011660	TcSYL_0011660.t1	Biological Process	GO:0006096	glycolytic process
TcSYL_0011660	TcSYL_0011660.t1	Biological Process	GO:0051156	glucose 6-phosphate metabolic process
TcSYL_0011660	TcSYL_0011660.t1	Molecular Function	GO:0004340	glucokinase activity
TcSYL_0011660	TcSYL_0011660.t1	Molecular Function	GO:0005524	ATP binding
TcSYL_0011660	TcSYL_0011660.t1	Molecular Function	GO:0005536	glucose binding
TcSYL_0011680	TcSYL_0011680.t1	Biological Process	GO:0006520	cellular amino acid metabolic process
TcSYL_0011680	TcSYL_0011680.t1	Biological Process	GO:0009058	biosynthetic process
TcSYL_0011680	TcSYL_0011680.t1	Molecular Function	GO:0008483	transaminase activity
TcSYL_0011680	TcSYL_0011680.t1	Molecular Function	GO:0030170	pyridoxal phosphate binding
TcSYL_0012630	TcSYL_0012630.t1	Biological Process	GO:0006520	cellular amino acid metabolic process
TcSYL_0012630	TcSYL_0012630.t1	Biological Process	GO:0009058	biosynthetic process
TcSYL_0012630	TcSYL_0012630.t1	Molecular Function	GO:0008483	transaminase activity
TcSYL_0012630	TcSYL_0012630.t1	Molecular Function	GO:0030170	pyridoxal phosphate binding
TcSYL_0013450	TcSYL_0013450.t1	Cellular Component	GO:0005643	nuclear pore
TcSYL_0013450	TcSYL_0013450.t1	Molecular Function	GO:0017056	structural constituent of nuclear pore
TcSYL_0013520	TcSYL_0013520.t1	Molecular Function	GO:0005524	ATP binding
TcSYL_0013520	TcSYL_0013520.t1	Molecular Function	GO:0016887	ATPase activity
TcSYL_0013610	TcSYL_0013610.t1	Cellular Component	GO:0005634	nucleus
TcSYL_0013610	TcSYL_0013610.t1	Molecular Function	GO:0003677	DNA binding
TcSYL_0013610	TcSYL_0013610.t1	Molecular Function	GO:0003887	DNA-directed DNA polymerase activity
TcSYL_0013610	TcSYL_0013610.t1	Molecular Function	GO:0034061	DNA polymerase activity
TcSYL_0013630	TcSYL_0013630.t1	Biological Process	GO:0006413	translational initiation
TcSYL_0013630	TcSYL_0013630.t1	Molecular Function	GO:0003743	translation initiation factor activity
TcSYL_0013660	TcSYL_0013660.t1	Biological Process	GO:0006468	protein phosphorylation
TcSYL_0013660	TcSYL_0013660.t1	Molecular Function	GO:0004672	protein kinase activity
TcSYL_0013660	TcSYL_0013660.t1	Molecular Function	GO:0005524	ATP binding
TcSYL_0013790	TcSYL_0013790.t1	Biological Process	GO:0006468	protein phosphorylation
TcSYL_0013790	TcSYL_0013790.t1	Molecular Function	GO:0004672	protein kinase activity
TcSYL_0013790	TcSYL_0013790.t1	Molecular Function	GO:0005524	ATP binding
TcSYL_0013880	TcSYL_0013880.t1	Cellular Component	GO:0016021	integral component of membrane
TcSYL_0013880	TcSYL_0013880.t1	Molecular Function	GO:0000166	nucleotide binding
TcSYL_0013890	TcSYL_0013890.t1	Cellular Component	GO:0016021	integral component of membrane
TcSYL_0013970	TcSYL_0013970.t1	Biological Process	GO:0006886	intracellular protein transport
TcSYL_0013970	TcSYL_0013970.t1	Biological Process	GO:0016192	vesicle-mediated transport
TcSYL_0013970	TcSYL_0013970.t1	Cellular Component	GO:0030117	membrane coat
TcSYL_0013970	TcSYL_0013970.t1	Molecular Function	GO:0005488	binding
TcSYL_0014000	TcSYL_0014000.t1	Molecular Function	GO:0005515	protein binding
TcSYL_0014010	TcSYL_0014010.t1	Biological Process	GO:0010826	negative regulation of centrosome duplication
TcSYL_0014010	TcSYL_0014010.t1	Biological Process	GO:0060271	cilium assembly
TcSYL_0014010	TcSYL_0014010.t1	Cellular Component	GO:0036038	MKS complex
TcSYL_0014070	TcSYL_0014070.t1	Molecular Function	GO:0003676	nucleic acid binding
TcSYL_0014100	TcSYL_0014100.t1	Molecular Function	GO:0005524	ATP binding
TcSYL_0014100	TcSYL_0014100.t1	Molecular Function	GO:0046872	metal ion binding
TcSYL_0014110	TcSYL_0014110.t1	Molecular Function	GO:0005524	ATP binding
TcSYL_0014110	TcSYL_0014110.t1	Molecular Function	GO:0046872	metal ion binding
TcSYL_0014120	TcSYL_0014120.t1	Molecular Function	GO:0005524	ATP binding
TcSYL_0014120	TcSYL_0014120.t1	Molecular Function	GO:0046872	metal ion binding
TcSYL_0014130	TcSYL_0014130.t1	Biological Process	GO:0006526	arginine biosynthetic process
TcSYL_0014130	TcSYL_0014130.t1	Molecular Function	GO:0004055	argininosuccinate synthase activity
TcSYL_0014130	TcSYL_0014130.t1	Molecular Function	GO:0005524	ATP binding
TcSYL_0014140	TcSYL_0014140.t1	Molecular Function	GO:0016787	hydrolase activity
TcSYL_0014150	TcSYL_0014150.t1	Biological Process	GO:0006207	'de novo' pyrimidine nucleobase biosynthetic process
TcSYL_0014150	TcSYL_0014150.t1	Biological Process	GO:0006221	pyrimidine nucleotide biosynthetic process
TcSYL_0014150	TcSYL_0014150.t1	Biological Process	GO:0008152	metabolic process
TcSYL_0014150	TcSYL_0014150.t1	Molecular Function	GO:0003824	catalytic activity
TcSYL_0014150	TcSYL_0014150.t1	Molecular Function	GO:0004590	orotidine-5'-phosphate decarboxylase activity
TcSYL_0014280	TcSYL_0014280.t1	Biological Process	GO:0016311	dephosphorylation
TcSYL_0014280	TcSYL_0014280.t1	Molecular Function	GO:0008138	protein tyrosine/serine/threonine phosphatase activity
TcSYL_0014280	TcSYL_0014280.t1	Molecular Function	GO:0016791	phosphatase activity
TcSYL_0014460	TcSYL_0014460.t1	Biological Process	GO:0055085	transmembrane transport
TcSYL_0014460	TcSYL_0014460.t1	Cellular Component	GO:0016021	integral component of membrane
TcSYL_0014490	TcSYL_0014490.t1	Biological Process	GO:0055085	transmembrane transport
TcSYL_0014490	TcSYL_0014490.t1	Cellular Component	GO:0016021	integral component of membrane
TcSYL_0014540	TcSYL_0014540.t1	Molecular Function	GO:0005524	ATP binding
TcSYL_0014740	TcSYL_0014740.t1	Biological Process	GO:0006468	protein phosphorylation
TcSYL_0014740	TcSYL_0014740.t1	Molecular Function	GO:0004672	protein kinase activity
TcSYL_0014740	TcSYL_0014740.t1	Molecular Function	GO:0005524	ATP binding
TcSYL_0014760	TcSYL_0014760.t1	Molecular Function	GO:0003676	nucleic acid binding
TcSYL_0014800	TcSYL_0014800.t1	Biological Process	GO:0008152	metabolic process
TcSYL_0014810	TcSYL_0014810.t1	Biological Process	GO:0006412	translation
TcSYL_0014810	TcSYL_0014810.t1	Cellular Component	GO:0005622	intracellular
TcSYL_0014810	TcSYL_0014810.t1	Cellular Component	GO:0005840	ribosome
TcSYL_0014810	TcSYL_0014810.t1	Molecular Function	GO:0003735	structural constituent of ribosome
TcSYL_0014870	TcSYL_0014870.t1	Molecular Function	GO:0046912	transferase activity, transferring acyl groups, acyl groups converted into alkyl on transfer
TcSYL_0014890	TcSYL_0014890.t1	Molecular Function	GO:0003924	GTPase activity
TcSYL_0014890	TcSYL_0014890.t1	Molecular Function	GO:0005525	GTP binding
TcSYL_0014910	TcSYL_0014910.t1	Biological Process	GO:0055114	oxidation-reduction process
TcSYL_0014910	TcSYL_0014910.t1	Molecular Function	GO:0016491	oxidoreductase activity
TcSYL_0014910	TcSYL_0014910.t1	Molecular Function	GO:0046872	metal ion binding
TcSYL_0015080	TcSYL_0015080.t1	Biological Process	GO:0007018	microtubule-based movement
TcSYL_0015080	TcSYL_0015080.t1	Cellular Component	GO:0005868	cytoplasmic dynein complex
TcSYL_0015270	TcSYL_0015270.t1	Biological Process	GO:0006433	prolyl-tRNA aminoacylation
TcSYL_0015270	TcSYL_0015270.t1	Cellular Component	GO:0005737	cytoplasm
TcSYL_0015270	TcSYL_0015270.t1	Molecular Function	GO:0000166	nucleotide binding
TcSYL_0015270	TcSYL_0015270.t1	Molecular Function	GO:0004827	proline-tRNA ligase activity
TcSYL_0015270	TcSYL_0015270.t1	Molecular Function	GO:0005524	ATP binding
TcSYL_0015300	TcSYL_0015300.t1	Biological Process	GO:0008654	phospholipid biosynthetic process
TcSYL_0015300	TcSYL_0015300.t1	Biological Process	GO:0009058	biosynthetic process
TcSYL_0015300	TcSYL_0015300.t1	Cellular Component	GO:0016020	membrane
TcSYL_0015300	TcSYL_0015300.t1	Molecular Function	GO:0003824	catalytic activity
TcSYL_0015300	TcSYL_0015300.t1	Molecular Function	GO:0016780	phosphotransferase activity, for other substituted phosphate groups
TcSYL_0015500	TcSYL_0015500.t1	Molecular Function	GO:0046872	metal ion binding
TcSYL_0015750	TcSYL_0015750.t1	Biological Process	GO:0008152	metabolic process
TcSYL_0015750	TcSYL_0015750.t1	Molecular Function	GO:0016624	oxidoreductase activity, acting on the aldehyde or oxo group of donors, disulfide as acceptor
TcSYL_0015800	TcSYL_0015800.t1	Biological Process	GO:0006412	translation
TcSYL_0015800	TcSYL_0015800.t1	Cellular Component	GO:0005622	intracellular
TcSYL_0015800	TcSYL_0015800.t1	Cellular Component	GO:0005840	ribosome
TcSYL_0015800	TcSYL_0015800.t1	Molecular Function	GO:0003735	structural constituent of ribosome
TcSYL_0015880	TcSYL_0015880.t1	Molecular Function	GO:0003723	RNA binding
TcSYL_0015880	TcSYL_0015880.t1	Molecular Function	GO:0005488	binding
TcSYL_0016350	TcSYL_0016350.t1	Cellular Component	GO:0016021	integral component of membrane
TcSYL_0016350	TcSYL_0016350.t1	Molecular Function	GO:0000166	nucleotide binding
TcSYL_0016350	TcSYL_0016350.t1	Molecular Function	GO:0008553	proton-exporting ATPase activity, phosphorylative mechanism
TcSYL_0016350	TcSYL_0016350.t1	N/A	GO:0120029	proton export across plasma membrane
TcSYL_0016360	TcSYL_0016360.t1	Cellular Component	GO:0016021	integral component of membrane
TcSYL_0016510	TcSYL_0016510.t1	Cellular Component	GO:0016021	integral component of membrane
TcSYL_0016720	TcSYL_0016720.t1	Cellular Component	GO:0016021	integral component of membrane
TcSYL_0016730	TcSYL_0016730.t1	Cellular Component	GO:0016021	integral component of membrane
TcSYL_0017070	TcSYL_0017070.t1	Biological Process	GO:0006855	drug transmembrane transport
TcSYL_0017070	TcSYL_0017070.t1	Biological Process	GO:0055085	transmembrane transport
TcSYL_0017070	TcSYL_0017070.t1	Cellular Component	GO:0016020	membrane
TcSYL_0017070	TcSYL_0017070.t1	Molecular Function	GO:0015238	drug transmembrane transporter activity
TcSYL_0017070	TcSYL_0017070.t1	Molecular Function	GO:0015297	antiporter activity
TcSYL_0019270	TcSYL_0019270.t1	Molecular Function	GO:0005515	protein binding
TcSYL_0019330	TcSYL_0019330.t1	Molecular Function	GO:0016747	transferase activity, transferring acyl groups other than amino-acyl groups
TcSYL_0019380	TcSYL_0019380.t1	Biological Process	GO:0008152	metabolic process
TcSYL_0019380	TcSYL_0019380.t1	Molecular Function	GO:0003824	catalytic activity
TcSYL_0019420	TcSYL_0019420.t1	Molecular Function	GO:0005524	ATP binding
TcSYL_0019420	TcSYL_0019420.t1	Molecular Function	GO:0008716	D-alanine-D-alanine ligase activity
TcSYL_0019420	TcSYL_0019420.t1	Molecular Function	GO:0046872	metal ion binding
TcSYL_0019460	TcSYL_0019460.t1	Biological Process	GO:0006355	regulation of transcription, DNA-templated
TcSYL_0019460	TcSYL_0019460.t1	Cellular Component	GO:0005634	nucleus
TcSYL_0019490	TcSYL_0019490.t1	Biological Process	GO:0006508	proteolysis
TcSYL_0019490	TcSYL_0019490.t1	Molecular Function	GO:0004181	metallocarboxypeptidase activity
TcSYL_0019590	TcSYL_0019590.t1	Biological Process	GO:0007018	microtubule-based movement
TcSYL_0019590	TcSYL_0019590.t1	Molecular Function	GO:0003777	microtubule motor activity
TcSYL_0019590	TcSYL_0019590.t1	Molecular Function	GO:0005524	ATP binding
TcSYL_0019590	TcSYL_0019590.t1	Molecular Function	GO:0008017	microtubule binding
TcSYL_0019610	TcSYL_0019610.t1	Biological Process	GO:0006468	protein phosphorylation
TcSYL_0019610	TcSYL_0019610.t1	Molecular Function	GO:0004672	protein kinase activity
TcSYL_0019610	TcSYL_0019610.t1	Molecular Function	GO:0005524	ATP binding
TcSYL_0019630	TcSYL_0019630.t1	Molecular Function	GO:0003824	catalytic activity
TcSYL_0019650	TcSYL_0019650.t1	Molecular Function	GO:0016787	hydrolase activity
TcSYL_0019670	TcSYL_0019670.t1	Molecular Function	GO:0003824	catalytic activity
TcSYL_0019680	TcSYL_0019680.t1	Biological Process	GO:0055114	oxidation-reduction process
TcSYL_0019680	TcSYL_0019680.t1	Molecular Function	GO:0016491	oxidoreductase activity
TcSYL_0019680	TcSYL_0019680.t1	Molecular Function	GO:0051537	2 iron, 2 sulfur cluster binding
TcSYL_0019730	TcSYL_0019730.t1	Biological Process	GO:0008152	metabolic process
TcSYL_0019730	TcSYL_0019730.t1	Molecular Function	GO:0003824	catalytic activity
TcSYL_0019730	TcSYL_0019730.t1	Molecular Function	GO:0048037	cofactor binding
TcSYL_0019790	TcSYL_0019790.t1	Molecular Function	GO:0005488	binding
TcSYL_0019860	TcSYL_0019860.t1	Biological Process	GO:0006468	protein phosphorylation
TcSYL_0019860	TcSYL_0019860.t1	Molecular Function	GO:0004672	protein kinase activity
TcSYL_0019860	TcSYL_0019860.t1	Molecular Function	GO:0005524	ATP binding
TcSYL_0022240	TcSYL_0022240.t1	Molecular Function	GO:0005524	ATP binding
TcSYL_0022240	TcSYL_0022240.t1	Molecular Function	GO:0016887	ATPase activity
TcSYL_0022330	TcSYL_0022330.t1	Molecular Function	GO:0005524	ATP binding
TcSYL_0022330	TcSYL_0022330.t1	Molecular Function	GO:0016887	ATPase activity
TcSYL_0022770	TcSYL_0022770.t1	Biological Process	GO:0055114	oxidation-reduction process
TcSYL_0022770	TcSYL_0022770.t1	Molecular Function	GO:0004488	methylenetetrahydrofolate dehydrogenase (NADP+) activity
TcSYL_0024820	TcSYL_0024820.t1	Molecular Function	GO:0003924	GTPase activity
TcSYL_0024870	TcSYL_0024870.t1	Molecular Function	GO:0003924	GTPase activity
TcSYL_0025260	TcSYL_0025260.t1	Molecular Function	GO:0003924	GTPase activity
TcSYL_0025510	TcSYL_0025510.t1	Molecular Function	GO:0005488	binding
TcSYL_0026110	TcSYL_0026110.t1	Molecular Function	GO:0003824	catalytic activity
TcSYL_0026390	TcSYL_0026390.t1	Biological Process	GO:0006511	ubiquitin-dependent protein catabolic process
TcSYL_0026390	TcSYL_0026390.t1	Biological Process	GO:0051603	proteolysis involved in cellular protein catabolic process
TcSYL_0026390	TcSYL_0026390.t1	Cellular Component	GO:0005839	proteasome core complex
TcSYL_0026390	TcSYL_0026390.t1	Cellular Component	GO:0019773	proteasome core complex, alpha-subunit complex
TcSYL_0026390	TcSYL_0026390.t1	Molecular Function	GO:0004175	endopeptidase activity
TcSYL_0026390	TcSYL_0026390.t1	Molecular Function	GO:0004298	threonine-type endopeptidase activity
TcSYL_0027130	TcSYL_0027130.t1	Cellular Component	GO:0016021	integral component of membrane
TcSYL_0027140	TcSYL_0027140.t1	Cellular Component	GO:0016021	integral component of membrane
TcSYL_0027150	TcSYL_0027150.t1	Cellular Component	GO:0016021	integral component of membrane
TcSYL_0027200	TcSYL_0027200.t1	Biological Process	GO:0006468	protein phosphorylation
TcSYL_0027200	TcSYL_0027200.t1	Molecular Function	GO:0004672	protein kinase activity
TcSYL_0027200	TcSYL_0027200.t1	Molecular Function	GO:0005524	ATP binding
TcSYL_0027260	TcSYL_0027260.t1	Molecular Function	GO:0003824	catalytic activity
TcSYL_0027330	TcSYL_0027330.t1	Biological Process	GO:0007018	microtubule-based movement
TcSYL_0027330	TcSYL_0027330.t1	Molecular Function	GO:0003777	microtubule motor activity
TcSYL_0027330	TcSYL_0027330.t1	Molecular Function	GO:0005524	ATP binding
TcSYL_0027330	TcSYL_0027330.t1	Molecular Function	GO:0008017	microtubule binding
TcSYL_0027430	TcSYL_0027430.t1	Biological Process	GO:0007018	microtubule-based movement
TcSYL_0027430	TcSYL_0027430.t1	Molecular Function	GO:0003777	microtubule motor activity
TcSYL_0027430	TcSYL_0027430.t1	Molecular Function	GO:0005524	ATP binding
TcSYL_0027430	TcSYL_0027430.t1	Molecular Function	GO:0008017	microtubule binding
TcSYL_0027650	TcSYL_0027650.t1	Biological Process	GO:0006468	protein phosphorylation
TcSYL_0027650	TcSYL_0027650.t1	Molecular Function	GO:0004672	protein kinase activity
TcSYL_0027650	TcSYL_0027650.t1	Molecular Function	GO:0005524	ATP binding
TcSYL_0032760	TcSYL_0032760.t1	Biological Process	GO:0008152	metabolic process
TcSYL_0032760	TcSYL_0032760.t1	Molecular Function	GO:0016787	hydrolase activity
TcSYL_0032830	TcSYL_0032830.t1	Biological Process	GO:0008152	metabolic process
TcSYL_0032830	TcSYL_0032830.t1	Molecular Function	GO:0016787	hydrolase activity
TcSYL_0032900	TcSYL_0032900.t1	Biological Process	GO:0008152	metabolic process
TcSYL_0032900	TcSYL_0032900.t1	Molecular Function	GO:0016787	hydrolase activity
TcSYL_0033060	TcSYL_0033060.t1	Biological Process	GO:0008152	metabolic process
TcSYL_0033060	TcSYL_0033060.t1	Molecular Function	GO:0016787	hydrolase activity
TcSYL_0033090	TcSYL_0033090.t1	Biological Process	GO:0008152	metabolic process
TcSYL_0033090	TcSYL_0033090.t1	Molecular Function	GO:0016787	hydrolase activity
TcSYL_0033110	TcSYL_0033110.t1	Biological Process	GO:0008152	metabolic process
TcSYL_0033110	TcSYL_0033110.t1	Molecular Function	GO:0016787	hydrolase activity
TcSYL_0033220	TcSYL_0033220.t1	Biological Process	GO:0008152	metabolic process
TcSYL_0033220	TcSYL_0033220.t1	Molecular Function	GO:0016787	hydrolase activity
TcSYL_0033460	TcSYL_0033460.t1	Biological Process	GO:0008152	metabolic process
TcSYL_0033460	TcSYL_0033460.t1	Molecular Function	GO:0016787	hydrolase activity
TcSYL_0035370	TcSYL_0035370.t1	Biological Process	GO:0008152	metabolic process
TcSYL_0035370	TcSYL_0035370.t1	Molecular Function	GO:0016787	hydrolase activity
TcSYL_0035550	TcSYL_0035550.t1	Biological Process	GO:0008152	metabolic process
TcSYL_0035550	TcSYL_0035550.t1	Molecular Function	GO:0016787	hydrolase activity
TcSYL_0035620	TcSYL_0035620.t1	Biological Process	GO:0008152	metabolic process
TcSYL_0035620	TcSYL_0035620.t1	Molecular Function	GO:0016787	hydrolase activity
TcSYL_0035830	TcSYL_0035830.t1	Biological Process	GO:0008152	metabolic process
TcSYL_0035830	TcSYL_0035830.t1	Molecular Function	GO:0016787	hydrolase activity
TcSYL_0036190	TcSYL_0036190.t1	Biological Process	GO:0008152	metabolic process
TcSYL_0036190	TcSYL_0036190.t1	Molecular Function	GO:0016787	hydrolase activity
TcSYL_0036200	TcSYL_0036200.t1	Biological Process	GO:0008152	metabolic process
TcSYL_0036200	TcSYL_0036200.t1	Molecular Function	GO:0016787	hydrolase activity
TcSYL_0036390	TcSYL_0036390.t1	Biological Process	GO:0008152	metabolic process
TcSYL_0036390	TcSYL_0036390.t1	Molecular Function	GO:0016787	hydrolase activity
TcSYL_0036400	TcSYL_0036400.t1	Biological Process	GO:0008152	metabolic process
TcSYL_0036400	TcSYL_0036400.t1	Molecular Function	GO:0016787	hydrolase activity
TcSYL_0036590	TcSYL_0036590.t1	Biological Process	GO:0008152	metabolic process
TcSYL_0036590	TcSYL_0036590.t1	Molecular Function	GO:0016787	hydrolase activity
TcSYL_0036640	TcSYL_0036640.t1	Biological Process	GO:0008152	metabolic process
TcSYL_0036640	TcSYL_0036640.t1	Molecular Function	GO:0016787	hydrolase activity
TcSYL_0036690	TcSYL_0036690.t1	Biological Process	GO:0008152	metabolic process
TcSYL_0036690	TcSYL_0036690.t1	Molecular Function	GO:0016787	hydrolase activity
TcSYL_0036760	TcSYL_0036760.t1	Biological Process	GO:0008152	metabolic process
TcSYL_0036760	TcSYL_0036760.t1	Molecular Function	GO:0016787	hydrolase activity
TcSYL_0036810	TcSYL_0036810.t1	Biological Process	GO:0008152	metabolic process
TcSYL_0036810	TcSYL_0036810.t1	Molecular Function	GO:0016787	hydrolase activity
TcSYL_0038440	TcSYL_0038440.t1	Biological Process	GO:0006351	transcription, DNA-templated
TcSYL_0038440	TcSYL_0038440.t1	Molecular Function	GO:0003677	DNA binding
TcSYL_0038440	TcSYL_0038440.t1	Molecular Function	GO:0003899	DNA-directed 5'-3' RNA polymerase activity
TcSYL_0040760	TcSYL_0040760.t1	Biological Process	GO:0055085	transmembrane transport
TcSYL_0040760	TcSYL_0040760.t1	Cellular Component	GO:0016021	integral component of membrane
TcSYL_0040760	TcSYL_0040760.t1	Molecular Function	GO:0005524	ATP binding
TcSYL_0040760	TcSYL_0040760.t1	Molecular Function	GO:0042626	ATPase activity, coupled to transmembrane movement of substances
TcSYL_0040870	TcSYL_0040870.t1	Molecular Function	GO:0005515	protein binding
TcSYL_0041200	TcSYL_0041200.t1	Molecular Function	GO:0005515	protein binding
TcSYL_0041270	TcSYL_0041270.t1	Biological Process	GO:0051603	proteolysis involved in cellular protein catabolic process
TcSYL_0041270	TcSYL_0041270.t1	Cellular Component	GO:0005839	proteasome core complex
TcSYL_0041270	TcSYL_0041270.t1	Molecular Function	GO:0004298	threonine-type endopeptidase activity
TcSYL_0041370	TcSYL_0041370.t1	Cellular Component	GO:0000786	nucleosome
TcSYL_0041370	TcSYL_0041370.t1	Molecular Function	GO:0003677	DNA binding
TcSYL_0041370	TcSYL_0041370.t1	Molecular Function	GO:0046982	protein heterodimerization activity
TcSYL_0041380	TcSYL_0041380.t1	Cellular Component	GO:0000786	nucleosome
TcSYL_0041380	TcSYL_0041380.t1	Molecular Function	GO:0003677	DNA binding
TcSYL_0041380	TcSYL_0041380.t1	Molecular Function	GO:0046982	protein heterodimerization activity
TcSYL_0041390	TcSYL_0041390.t1	Cellular Component	GO:0000786	nucleosome
TcSYL_0041390	TcSYL_0041390.t1	Molecular Function	GO:0003677	DNA binding
TcSYL_0041390	TcSYL_0041390.t1	Molecular Function	GO:0046982	protein heterodimerization activity
TcSYL_0041400	TcSYL_0041400.t1	Cellular Component	GO:0000786	nucleosome
TcSYL_0041400	TcSYL_0041400.t1	Molecular Function	GO:0003677	DNA binding
TcSYL_0041400	TcSYL_0041400.t1	Molecular Function	GO:0046982	protein heterodimerization activity
TcSYL_0041600	TcSYL_0041600.t1	Cellular Component	GO:0000786	nucleosome
TcSYL_0041600	TcSYL_0041600.t1	Molecular Function	GO:0003677	DNA binding
TcSYL_0041600	TcSYL_0041600.t1	Molecular Function	GO:0046982	protein heterodimerization activity
TcSYL_0041680	TcSYL_0041680.t1	Cellular Component	GO:0000786	nucleosome
TcSYL_0041680	TcSYL_0041680.t1	Molecular Function	GO:0003677	DNA binding
TcSYL_0041680	TcSYL_0041680.t1	Molecular Function	GO:0046982	protein heterodimerization activity
TcSYL_0041850	TcSYL_0041850.t1	Cellular Component	GO:0000786	nucleosome
TcSYL_0041850	TcSYL_0041850.t1	Molecular Function	GO:0003677	DNA binding
TcSYL_0041850	TcSYL_0041850.t1	Molecular Function	GO:0046982	protein heterodimerization activity
TcSYL_0041950	TcSYL_0041950.t1	Cellular Component	GO:0000786	nucleosome
TcSYL_0041950	TcSYL_0041950.t1	Molecular Function	GO:0003677	DNA binding
TcSYL_0041950	TcSYL_0041950.t1	Molecular Function	GO:0046982	protein heterodimerization activity
TcSYL_0041990	TcSYL_0041990.t1	Cellular Component	GO:0000786	nucleosome
TcSYL_0041990	TcSYL_0041990.t1	Molecular Function	GO:0003677	DNA binding
TcSYL_0041990	TcSYL_0041990.t1	Molecular Function	GO:0046982	protein heterodimerization activity
TcSYL_0042190	TcSYL_0042190.t1	Cellular Component	GO:0000786	nucleosome
TcSYL_0042190	TcSYL_0042190.t1	Molecular Function	GO:0003677	DNA binding
TcSYL_0042190	TcSYL_0042190.t1	Molecular Function	GO:0046982	protein heterodimerization activity
TcSYL_0042300	TcSYL_0042300.t1	Cellular Component	GO:0000786	nucleosome
TcSYL_0042300	TcSYL_0042300.t1	Molecular Function	GO:0003677	DNA binding
TcSYL_0042300	TcSYL_0042300.t1	Molecular Function	GO:0046982	protein heterodimerization activity
TcSYL_0042470	TcSYL_0042470.t1	Molecular Function	GO:0003676	nucleic acid binding
TcSYL_0042470	TcSYL_0042470.t1	Molecular Function	GO:0004527	exonuclease activity
TcSYL_0042980	TcSYL_0042980.t1	Biological Process	GO:0006412	translation
TcSYL_0042980	TcSYL_0042980.t1	Cellular Component	GO:0015935	small ribosomal subunit
TcSYL_0042980	TcSYL_0042980.t1	Molecular Function	GO:0003735	structural constituent of ribosome
TcSYL_0043480	TcSYL_0043480.t1	Molecular Function	GO:0005515	protein binding
TcSYL_0043620	TcSYL_0043620.t1	Molecular Function	GO:0005515	protein binding
TcSYL_0043730	TcSYL_0043730.t1	Biological Process	GO:0006412	translation
TcSYL_0043730	TcSYL_0043730.t1	Cellular Component	GO:0005622	intracellular
TcSYL_0043730	TcSYL_0043730.t1	Cellular Component	GO:0005840	ribosome
TcSYL_0043730	TcSYL_0043730.t1	Molecular Function	GO:0003735	structural constituent of ribosome
TcSYL_0043750	TcSYL_0043750.t1	Biological Process	GO:0006259	DNA metabolic process
TcSYL_0043750	TcSYL_0043750.t1	Biological Process	GO:0006281	DNA repair
TcSYL_0043750	TcSYL_0043750.t1	Molecular Function	GO:0003677	DNA binding
TcSYL_0043750	TcSYL_0043750.t1	Molecular Function	GO:0005524	ATP binding
TcSYL_0043750	TcSYL_0043750.t1	Molecular Function	GO:0008094	DNA-dependent ATPase activity
TcSYL_0043760	TcSYL_0043760.t1	Molecular Function	GO:0000166	nucleotide binding
TcSYL_0043910	TcSYL_0043910.t1	Biological Process	GO:0007018	microtubule-based movement
TcSYL_0043910	TcSYL_0043910.t1	Cellular Component	GO:0030286	dynein complex
TcSYL_0043910	TcSYL_0043910.t1	Molecular Function	GO:0003777	microtubule motor activity
TcSYL_0043970	TcSYL_0043970.t1	Molecular Function	GO:0005524	ATP binding
TcSYL_0044050	TcSYL_0044050.t1	Molecular Function	GO:0016787	hydrolase activity
TcSYL_0044140	TcSYL_0044140.t1	Biological Process	GO:0006260	DNA replication
TcSYL_0044140	TcSYL_0044140.t1	Biological Process	GO:0055114	oxidation-reduction process
TcSYL_0044150	TcSYL_0044150.t1	Biological Process	GO:0006260	DNA replication
TcSYL_0044150	TcSYL_0044150.t1	Biological Process	GO:0055114	oxidation-reduction process
TcSYL_0044200	TcSYL_0044200.t1	Molecular Function	GO:0005488	binding
TcSYL_0044620	TcSYL_0044620.t1	Molecular Function	GO:0010181	FMN binding
TcSYL_0044630	TcSYL_0044630.t1	Biological Process	GO:0055114	oxidation-reduction process
TcSYL_0044630	TcSYL_0044630.t1	Molecular Function	GO:0016491	oxidoreductase activity
TcSYL_0044810	TcSYL_0044810.t1	Molecular Function	GO:0003676	nucleic acid binding
TcSYL_0044810	TcSYL_0044810.t1	Molecular Function	GO:0005524	ATP binding
TcSYL_0044840	TcSYL_0044840.t1	Biological Process	GO:0016192	vesicle-mediated transport
TcSYL_0044840	TcSYL_0044840.t1	Cellular Component	GO:0016020	membrane
TcSYL_0045080	TcSYL_0045080.t1	Cellular Component	GO:0016021	integral component of membrane
TcSYL_0045140	TcSYL_0045140.t1	Molecular Function	GO:0003824	catalytic activity
TcSYL_0045170	TcSYL_0045170.t1	Biological Process	GO:0006470	protein dephosphorylation
TcSYL_0045170	TcSYL_0045170.t1	Biological Process	GO:0016311	dephosphorylation
TcSYL_0045170	TcSYL_0045170.t1	Molecular Function	GO:0005515	protein binding
TcSYL_0045170	TcSYL_0045170.t1	Molecular Function	GO:0008138	protein tyrosine/serine/threonine phosphatase activity
TcSYL_0045170	TcSYL_0045170.t1	Molecular Function	GO:0016791	phosphatase activity
TcSYL_0045180	TcSYL_0045180.t1	Biological Process	GO:0045454	cell redox homeostasis
TcSYL_0045220	TcSYL_0045220.t1	Molecular Function	GO:0005515	protein binding
TcSYL_0045350	TcSYL_0045350.t1	Biological Process	GO:0006412	translation
TcSYL_0045350	TcSYL_0045350.t1	Cellular Component	GO:0005622	intracellular
TcSYL_0045350	TcSYL_0045350.t1	Cellular Component	GO:0005840	ribosome
TcSYL_0045350	TcSYL_0045350.t1	Molecular Function	GO:0003735	structural constituent of ribosome
TcSYL_0045380	TcSYL_0045380.t1	Molecular Function	GO:0003824	catalytic activity
TcSYL_0045790	TcSYL_0045790.t1	Molecular Function	GO:0003676	nucleic acid binding
TcSYL_0045800	TcSYL_0045800.t1	Biological Process	GO:0006886	intracellular protein transport
TcSYL_0045800	TcSYL_0045800.t1	Biological Process	GO:0016192	vesicle-mediated transport
TcSYL_0045800	TcSYL_0045800.t1	Cellular Component	GO:0030131	clathrin adaptor complex
TcSYL_0045810	TcSYL_0045810.t1	Molecular Function	GO:0000062	fatty-acyl-CoA binding
TcSYL_0045890	TcSYL_0045890.t1	Biological Process	GO:0006412	translation
TcSYL_0045890	TcSYL_0045890.t1	Cellular Component	GO:0005840	ribosome
TcSYL_0045890	TcSYL_0045890.t1	Molecular Function	GO:0003735	structural constituent of ribosome
TcSYL_0045900	TcSYL_0045900.t1	Biological Process	GO:0006614	SRP-dependent cotranslational protein targeting to membrane
TcSYL_0045900	TcSYL_0045900.t1	Cellular Component	GO:0005786	signal recognition particle, endoplasmic reticulum targeting
TcSYL_0045900	TcSYL_0045900.t1	Molecular Function	GO:0005047	signal recognition particle binding
TcSYL_0045900	TcSYL_0045900.t1	Molecular Function	GO:0008312	7S RNA binding
TcSYL_0045900	TcSYL_0045900.t1	Molecular Function	GO:0030942	endoplasmic reticulum signal peptide binding
TcSYL_0045950	TcSYL_0045950.t1	Biological Process	GO:0006412	translation
TcSYL_0045950	TcSYL_0045950.t1	Cellular Component	GO:0005622	intracellular
TcSYL_0045950	TcSYL_0045950.t1	Cellular Component	GO:0005840	ribosome
TcSYL_0045950	TcSYL_0045950.t1	Molecular Function	GO:0003735	structural constituent of ribosome
TcSYL_0045960	TcSYL_0045960.t1	Biological Process	GO:0006412	translation
TcSYL_0045960	TcSYL_0045960.t1	Cellular Component	GO:0005622	intracellular
TcSYL_0045960	TcSYL_0045960.t1	Cellular Component	GO:0005840	ribosome
TcSYL_0045960	TcSYL_0045960.t1	Molecular Function	GO:0003735	structural constituent of ribosome
TcSYL_0046170	TcSYL_0046170.t1	Molecular Function	GO:0003824	catalytic activity
TcSYL_0046170	TcSYL_0046170.t1	Molecular Function	GO:0050662	coenzyme binding
TcSYL_0046330	TcSYL_0046330.t1	Biological Process	GO:0006265	DNA topological change
TcSYL_0046330	TcSYL_0046330.t1	Cellular Component	GO:0005694	chromosome
TcSYL_0046330	TcSYL_0046330.t1	Molecular Function	GO:0003677	DNA binding
TcSYL_0046330	TcSYL_0046330.t1	Molecular Function	GO:0003917	DNA topoisomerase type I activity
TcSYL_0046340	TcSYL_0046340.t1	Biological Process	GO:0006265	DNA topological change
TcSYL_0046340	TcSYL_0046340.t1	Cellular Component	GO:0005694	chromosome
TcSYL_0046340	TcSYL_0046340.t1	Molecular Function	GO:0003677	DNA binding
TcSYL_0046340	TcSYL_0046340.t1	Molecular Function	GO:0003917	DNA topoisomerase type I activity
TcSYL_0046650	TcSYL_0046650.t1	Biological Process	GO:0046034	ATP metabolic process
TcSYL_0046650	TcSYL_0046650.t1	Biological Process	GO:1902600	proton transmembrane transport
TcSYL_0046650	TcSYL_0046650.t1	Molecular Function	GO:0005524	ATP binding
TcSYL_0046690	TcSYL_0046690.t1	Biological Process	GO:0009058	biosynthetic process
TcSYL_0046690	TcSYL_0046690.t1	Molecular Function	GO:0030170	pyridoxal phosphate binding
TcSYL_0046900	TcSYL_0046900.t1	Molecular Function	GO:0005515	protein binding
TcSYL_0046940	TcSYL_0046940.t1	Molecular Function	GO:0003824	catalytic activity
TcSYL_0047180	TcSYL_0047180.t1	Biological Process	GO:0006886	intracellular protein transport
TcSYL_0047180	TcSYL_0047180.t1	Biological Process	GO:0016192	vesicle-mediated transport
TcSYL_0047180	TcSYL_0047180.t1	Cellular Component	GO:0030117	membrane coat
TcSYL_0047180	TcSYL_0047180.t1	Molecular Function	GO:0005198	structural molecule activity
TcSYL_0047400	TcSYL_0047400.t1	Biological Process	GO:0055085	transmembrane transport
TcSYL_0047400	TcSYL_0047400.t1	Cellular Component	GO:0016021	integral component of membrane
TcSYL_0047470	TcSYL_0047470.t1	Biological Process	GO:0006413	translational initiation
TcSYL_0047470	TcSYL_0047470.t1	Molecular Function	GO:0003743	translation initiation factor activity
TcSYL_0047530	TcSYL_0047530.t1	Biological Process	GO:0006351	transcription, DNA-templated
TcSYL_0047530	TcSYL_0047530.t1	Molecular Function	GO:0003677	DNA binding
TcSYL_0047530	TcSYL_0047530.t1	Molecular Function	GO:0003899	DNA-directed 5'-3' RNA polymerase activity
TcSYL_0047840	TcSYL_0047840.t1	Biological Process	GO:0006260	DNA replication
TcSYL_0047840	TcSYL_0047840.t1	Cellular Component	GO:0005663	DNA replication factor C complex
TcSYL_0047840	TcSYL_0047840.t1	Molecular Function	GO:0003677	DNA binding
TcSYL_0047840	TcSYL_0047840.t1	Molecular Function	GO:0003689	DNA clamp loader activity
TcSYL_0047840	TcSYL_0047840.t1	Molecular Function	GO:0005524	ATP binding
TcSYL_0047900	TcSYL_0047900.t1	Biological Process	GO:0008152	metabolic process
TcSYL_0047900	TcSYL_0047900.t1	Molecular Function	GO:0004807	triose-phosphate isomerase activity
TcSYL_0047960	TcSYL_0047960.t1	Biological Process	GO:0055114	oxidation-reduction process
TcSYL_0047960	TcSYL_0047960.t1	Molecular Function	GO:0004471	malate dehydrogenase (decarboxylating) (NAD+) activity
TcSYL_0048010	TcSYL_0048010.t1	Biological Process	GO:0055085	transmembrane transport
TcSYL_0048010	TcSYL_0048010.t1	Cellular Component	GO:0016020	membrane
TcSYL_0048010	TcSYL_0048010.t1	Cellular Component	GO:0016021	integral component of membrane
TcSYL_0048010	TcSYL_0048010.t1	Molecular Function	GO:0022857	transmembrane transporter activity
TcSYL_0048030	TcSYL_0048030.t1	Biological Process	GO:0007018	microtubule-based movement
TcSYL_0048030	TcSYL_0048030.t1	Molecular Function	GO:0003777	microtubule motor activity
TcSYL_0048030	TcSYL_0048030.t1	Molecular Function	GO:0005524	ATP binding
TcSYL_0048030	TcSYL_0048030.t1	Molecular Function	GO:0008017	microtubule binding
TcSYL_0048280	TcSYL_0048280.t1	Biological Process	GO:0009058	biosynthetic process
TcSYL_0048280	TcSYL_0048280.t1	Molecular Function	GO:0030170	pyridoxal phosphate binding
TcSYL_0048380	TcSYL_0048380.t1	Biological Process	GO:0006412	translation
TcSYL_0048380	TcSYL_0048380.t1	Molecular Function	GO:0008168	methyltransferase activity
TcSYL_0048390	TcSYL_0048390.t1	Biological Process	GO:0006412	translation
TcSYL_0048390	TcSYL_0048390.t1	Molecular Function	GO:0008168	methyltransferase activity
TcSYL_0048420	TcSYL_0048420.t1	Molecular Function	GO:0016836	hydro-lyase activity
TcSYL_0048430	TcSYL_0048430.t1	Molecular Function	GO:0016829	lyase activity
TcSYL_0048440	TcSYL_0048440.t1	Molecular Function	GO:0016829	lyase activity
TcSYL_0048630	TcSYL_0048630.t1	Molecular Function	GO:0005488	binding
TcSYL_0048650	TcSYL_0048650.t1	Molecular Function	GO:0005515	protein binding
TcSYL_0048680	TcSYL_0048680.t1	Biological Process	GO:0006412	translation
TcSYL_0048680	TcSYL_0048680.t1	Cellular Component	GO:0005840	ribosome
TcSYL_0048680	TcSYL_0048680.t1	Cellular Component	GO:0015934	large ribosomal subunit
TcSYL_0048680	TcSYL_0048680.t1	Molecular Function	GO:0003735	structural constituent of ribosome
TcSYL_0049610	TcSYL_0049610.t1	Molecular Function	GO:0003924	GTPase activity
TcSYL_0050000	TcSYL_0050000.t1	Biological Process	GO:0055114	oxidation-reduction process
TcSYL_0050000	TcSYL_0050000.t1	Molecular Function	GO:0016491	oxidoreductase activity
TcSYL_0050070	TcSYL_0050070.t1	Molecular Function	GO:0003676	nucleic acid binding
TcSYL_0050070	TcSYL_0050070.t1	Molecular Function	GO:0005524	ATP binding
TcSYL_0050160	TcSYL_0050160.t1	Biological Process	GO:0008152	metabolic process
TcSYL_0050160	TcSYL_0050160.t1	Molecular Function	GO:0016787	hydrolase activity
TcSYL_0053920	TcSYL_0053920.t1	Biological Process	GO:0008152	metabolic process
TcSYL_0053920	TcSYL_0053920.t1	Molecular Function	GO:0016787	hydrolase activity
TcSYL_0053940	TcSYL_0053940.t1	Biological Process	GO:0008152	metabolic process
TcSYL_0053940	TcSYL_0053940.t1	Molecular Function	GO:0016787	hydrolase activity
TcSYL_0054000	TcSYL_0054000.t1	Biological Process	GO:0008152	metabolic process
TcSYL_0054000	TcSYL_0054000.t1	Molecular Function	GO:0016787	hydrolase activity
TcSYL_0057190	TcSYL_0057190.t1	Molecular Function	GO:0003676	nucleic acid binding
TcSYL_0057190	TcSYL_0057190.t1	Molecular Function	GO:0003723	RNA binding
TcSYL_0057200	TcSYL_0057200.t1	Biological Process	GO:0016480	negative regulation of transcription by RNA polymerase III
TcSYL_0057300	TcSYL_0057300.t1	Biological Process	GO:0008610	lipid biosynthetic process
TcSYL_0057300	TcSYL_0057300.t1	Biological Process	GO:0009058	biosynthetic process
TcSYL_0057300	TcSYL_0057300.t1	Cellular Component	GO:0016021	integral component of membrane
TcSYL_0057300	TcSYL_0057300.t1	Molecular Function	GO:0016740	transferase activity
TcSYL_0057310	TcSYL_0057310.t1	Biological Process	GO:0006468	protein phosphorylation
TcSYL_0057310	TcSYL_0057310.t1	Molecular Function	GO:0004672	protein kinase activity
TcSYL_0057310	TcSYL_0057310.t1	Molecular Function	GO:0005524	ATP binding
TcSYL_0057340	TcSYL_0057340.t1	Biological Process	GO:0006633	fatty acid biosynthetic process
TcSYL_0057340	TcSYL_0057340.t1	Molecular Function	GO:0003989	acetyl-CoA carboxylase activity
TcSYL_0057340	TcSYL_0057340.t1	Molecular Function	GO:0005524	ATP binding
TcSYL_0057360	TcSYL_0057360.t1	Molecular Function	GO:0005524	ATP binding
TcSYL_0057360	TcSYL_0057360.t1	Molecular Function	GO:0046872	metal ion binding
TcSYL_0057450	TcSYL_0057450.t1	Molecular Function	GO:0003824	catalytic activity
TcSYL_0057450	TcSYL_0057450.t1	Molecular Function	GO:0046872	metal ion binding
TcSYL_0057460	TcSYL_0057460.t1	Molecular Function	GO:0005488	binding
TcSYL_0057610	TcSYL_0057610.t1	Molecular Function	GO:0005524	ATP binding
TcSYL_0057610	TcSYL_0057610.t1	Molecular Function	GO:0046872	metal ion binding
TcSYL_0062070	TcSYL_0062070.t1	Biological Process	GO:0007017	microtubule-based process
TcSYL_0062070	TcSYL_0062070.t1	Cellular Component	GO:0030286	dynein complex
TcSYL_0062090	TcSYL_0062090.t1	Cellular Component	GO:0005634	nucleus
TcSYL_0062090	TcSYL_0062090.t1	Molecular Function	GO:0003676	nucleic acid binding
TcSYL_0062090	TcSYL_0062090.t1	Molecular Function	GO:0003723	RNA binding
TcSYL_0062090	TcSYL_0062090.t1	Molecular Function	GO:0004386	helicase activity
TcSYL_0062090	TcSYL_0062090.t1	Molecular Function	GO:0005524	ATP binding
TcSYL_0062650	TcSYL_0062650.t1	Cellular Component	GO:0000786	nucleosome
TcSYL_0062650	TcSYL_0062650.t1	Cellular Component	GO:0005634	nucleus
TcSYL_0062650	TcSYL_0062650.t1	Molecular Function	GO:0003677	DNA binding
TcSYL_0062650	TcSYL_0062650.t1	Molecular Function	GO:0046982	protein heterodimerization activity
TcSYL_0062740	TcSYL_0062740.t1	Cellular Component	GO:0000786	nucleosome
TcSYL_0062740	TcSYL_0062740.t1	Cellular Component	GO:0005634	nucleus
TcSYL_0062740	TcSYL_0062740.t1	Molecular Function	GO:0003677	DNA binding
TcSYL_0062740	TcSYL_0062740.t1	Molecular Function	GO:0046982	protein heterodimerization activity
TcSYL_0063430	TcSYL_0063430.t1	Molecular Function	GO:0003723	RNA binding
TcSYL_0063430	TcSYL_0063430.t1	Molecular Function	GO:0005488	binding
TcSYL_0063570	TcSYL_0063570.t1	Molecular Function	GO:0003924	GTPase activity
TcSYL_0064420	TcSYL_0064420.t1	Biological Process	GO:0045454	cell redox homeostasis
TcSYL_0064420	TcSYL_0064420.t1	Biological Process	GO:0055114	oxidation-reduction process
TcSYL_0064420	TcSYL_0064420.t1	Molecular Function	GO:0016209	antioxidant activity
TcSYL_0064420	TcSYL_0064420.t1	Molecular Function	GO:0016491	oxidoreductase activity
TcSYL_0064420	TcSYL_0064420.t1	Molecular Function	GO:0051920	peroxiredoxin activity
TcSYL_0064430	TcSYL_0064430.t1	Biological Process	GO:0045454	cell redox homeostasis
TcSYL_0064430	TcSYL_0064430.t1	Biological Process	GO:0055114	oxidation-reduction process
TcSYL_0064430	TcSYL_0064430.t1	Molecular Function	GO:0016209	antioxidant activity
TcSYL_0064430	TcSYL_0064430.t1	Molecular Function	GO:0016491	oxidoreductase activity
TcSYL_0064430	TcSYL_0064430.t1	Molecular Function	GO:0051920	peroxiredoxin activity
TcSYL_0064450	TcSYL_0064450.t1	Biological Process	GO:0006520	cellular amino acid metabolic process
TcSYL_0064450	TcSYL_0064450.t1	Biological Process	GO:0055114	oxidation-reduction process
TcSYL_0064450	TcSYL_0064450.t1	Molecular Function	GO:0016491	oxidoreductase activity
TcSYL_0064960	TcSYL_0064960.t1	Molecular Function	GO:0005524	ATP binding
TcSYL_0064960	TcSYL_0064960.t1	Molecular Function	GO:0016887	ATPase activity
TcSYL_0073360	TcSYL_0073360.t1	Molecular Function	GO:0000062	fatty-acyl-CoA binding
TcSYL_0073420	TcSYL_0073420.t1	Biological Process	GO:0006631	fatty acid metabolic process
TcSYL_0073420	TcSYL_0073420.t1	Biological Process	GO:0055114	oxidation-reduction process
TcSYL_0073420	TcSYL_0073420.t1	Molecular Function	GO:0003857	3-hydroxyacyl-CoA dehydrogenase activity
TcSYL_0073420	TcSYL_0073420.t1	Molecular Function	GO:0016491	oxidoreductase activity
TcSYL_0073420	TcSYL_0073420.t1	Molecular Function	GO:0070403	NAD+ binding
TcSYL_0073490	TcSYL_0073490.t1	Biological Process	GO:0008152	metabolic process
TcSYL_0073490	TcSYL_0073490.t1	Molecular Function	GO:0016746	transferase activity, transferring acyl groups
TcSYL_0073560	TcSYL_0073560.t1	Biological Process	GO:0055114	oxidation-reduction process
TcSYL_0073560	TcSYL_0073560.t1	Molecular Function	GO:0016616	oxidoreductase activity, acting on the CH-OH group of donors, NAD or NADP as acceptor
TcSYL_0073560	TcSYL_0073560.t1	Molecular Function	GO:0051287	NAD binding
TcSYL_0073610	TcSYL_0073610.t1	Molecular Function	GO:0003676	nucleic acid binding
TcSYL_0073610	TcSYL_0073610.t1	Molecular Function	GO:0005524	ATP binding
TcSYL_0073670	TcSYL_0073670.t1	Biological Process	GO:0008152	metabolic process
TcSYL_0073670	TcSYL_0073670.t1	Molecular Function	GO:0003824	catalytic activity
TcSYL_0073730	TcSYL_0073730.t1	Cellular Component	GO:0016020	membrane
TcSYL_0073730	TcSYL_0073730.t1	Molecular Function	GO:0005524	ATP binding
TcSYL_0073730	TcSYL_0073730.t1	Molecular Function	GO:0016887	ATPase activity
TcSYL_0073760	TcSYL_0073760.t1	Biological Process	GO:0006412	translation
TcSYL_0073760	TcSYL_0073760.t1	Cellular Component	GO:0005622	intracellular
TcSYL_0073760	TcSYL_0073760.t1	Cellular Component	GO:0005840	ribosome
TcSYL_0073760	TcSYL_0073760.t1	Molecular Function	GO:0003735	structural constituent of ribosome
TcSYL_0074000	TcSYL_0074000.t1	Biological Process	GO:0006520	cellular amino acid metabolic process
TcSYL_0074000	TcSYL_0074000.t1	Biological Process	GO:0055114	oxidation-reduction process
TcSYL_0074000	TcSYL_0074000.t1	Molecular Function	GO:0016491	oxidoreductase activity
TcSYL_0074000	TcSYL_0074000.t1	Molecular Function	GO:0016639	oxidoreductase activity, acting on the CH-NH2 group of donors, NAD or NADP as acceptor
TcSYL_0074500	TcSYL_0074500.t1	Biological Process	GO:0006412	translation
TcSYL_0074500	TcSYL_0074500.t1	Cellular Component	GO:0005622	intracellular
TcSYL_0074500	TcSYL_0074500.t1	Cellular Component	GO:0005840	ribosome
TcSYL_0074500	TcSYL_0074500.t1	Molecular Function	GO:0003735	structural constituent of ribosome
TcSYL_0074510	TcSYL_0074510.t1	Biological Process	GO:0006412	translation
TcSYL_0074510	TcSYL_0074510.t1	Cellular Component	GO:0005622	intracellular
TcSYL_0074510	TcSYL_0074510.t1	Cellular Component	GO:0005840	ribosome
TcSYL_0074510	TcSYL_0074510.t1	Molecular Function	GO:0003735	structural constituent of ribosome
TcSYL_0074680	TcSYL_0074680.t1	Biological Process	GO:0006511	ubiquitin-dependent protein catabolic process
TcSYL_0074700	TcSYL_0074700.t1	Biological Process	GO:0006412	translation
TcSYL_0074700	TcSYL_0074700.t1	Cellular Component	GO:0005840	ribosome
TcSYL_0074700	TcSYL_0074700.t1	Molecular Function	GO:0003735	structural constituent of ribosome
TcSYL_0074830	TcSYL_0074830.t1	Biological Process	GO:0006090	pyruvate metabolic process
TcSYL_0074830	TcSYL_0074830.t1	Biological Process	GO:0016310	phosphorylation
TcSYL_0074830	TcSYL_0074830.t1	Molecular Function	GO:0003824	catalytic activity
TcSYL_0074830	TcSYL_0074830.t1	Molecular Function	GO:0005524	ATP binding
TcSYL_0074830	TcSYL_0074830.t1	Molecular Function	GO:0016301	kinase activity
TcSYL_0074830	TcSYL_0074830.t1	Molecular Function	GO:0016772	transferase activity, transferring phosphorus-containing groups
TcSYL_0074830	TcSYL_0074830.t1	Molecular Function	GO:0050242	pyruvate, phosphate dikinase activity
TcSYL_0074850	TcSYL_0074850.t1	Biological Process	GO:0016310	phosphorylation
TcSYL_0074850	TcSYL_0074850.t1	Molecular Function	GO:0003824	catalytic activity
TcSYL_0074850	TcSYL_0074850.t1	Molecular Function	GO:0016772	transferase activity, transferring phosphorus-containing groups
TcSYL_0074870	TcSYL_0074870.t1	Biological Process	GO:0006412	translation
TcSYL_0074870	TcSYL_0074870.t1	Cellular Component	GO:0015935	small ribosomal subunit
TcSYL_0074870	TcSYL_0074870.t1	Molecular Function	GO:0003735	structural constituent of ribosome
TcSYL_0074970	TcSYL_0074970.t1	Cellular Component	GO:0016020	membrane
TcSYL_0075250	TcSYL_0075250.t1	Biological Process	GO:0006508	proteolysis
TcSYL_0075250	TcSYL_0075250.t1	Cellular Component	GO:0005622	intracellular
TcSYL_0075250	TcSYL_0075250.t1	Molecular Function	GO:0004177	aminopeptidase activity
TcSYL_0075280	TcSYL_0075280.t1	Molecular Function	GO:0016874	ligase activity
TcSYL_0075300	TcSYL_0075300.t1	Biological Process	GO:0001522	pseudouridine synthesis
TcSYL_0075300	TcSYL_0075300.t1	Biological Process	GO:0009451	RNA modification
TcSYL_0075300	TcSYL_0075300.t1	Molecular Function	GO:0003723	RNA binding
TcSYL_0075300	TcSYL_0075300.t1	Molecular Function	GO:0009982	pseudouridine synthase activity
TcSYL_0075400	TcSYL_0075400.t1	Biological Process	GO:0000723	telomere maintenance
TcSYL_0075400	TcSYL_0075400.t1	Biological Process	GO:0006281	DNA repair
TcSYL_0075400	TcSYL_0075400.t1	Molecular Function	GO:0003678	DNA helicase activity
TcSYL_0075500	TcSYL_0075500.t1	Biological Process	GO:0006468	protein phosphorylation
TcSYL_0075500	TcSYL_0075500.t1	Molecular Function	GO:0004672	protein kinase activity
TcSYL_0075500	TcSYL_0075500.t1	Molecular Function	GO:0005524	ATP binding
TcSYL_0077240	TcSYL_0077240.t1	Biological Process	GO:0055114	oxidation-reduction process
TcSYL_0077240	TcSYL_0077240.t1	Molecular Function	GO:0016491	oxidoreductase activity
TcSYL_0078610	TcSYL_0078610.t1	Biological Process	GO:0006412	translation
TcSYL_0078610	TcSYL_0078610.t1	Cellular Component	GO:0005622	intracellular
TcSYL_0078610	TcSYL_0078610.t1	Cellular Component	GO:0005840	ribosome
TcSYL_0078610	TcSYL_0078610.t1	Molecular Function	GO:0003735	structural constituent of ribosome
TcSYL_0078910	TcSYL_0078910.t1	Molecular Function	GO:0005515	protein binding
TcSYL_0078950	TcSYL_0078950.t1	Biological Process	GO:0046654	tetrahydrofolate biosynthetic process
TcSYL_0078950	TcSYL_0078950.t1	Biological Process	GO:0055114	oxidation-reduction process
TcSYL_0078950	TcSYL_0078950.t1	Molecular Function	GO:0004146	dihydrofolate reductase activity
TcSYL_0078960	TcSYL_0078960.t1	Biological Process	GO:0006231	dTMP biosynthetic process
TcSYL_0078960	TcSYL_0078960.t1	Molecular Function	GO:0004799	thymidylate synthase activity
TcSYL_0078970	TcSYL_0078970.t1	Biological Process	GO:0055114	oxidation-reduction process
TcSYL_0078970	TcSYL_0078970.t1	Molecular Function	GO:0016627	oxidoreductase activity, acting on the CH-CH group of donors
TcSYL_0078970	TcSYL_0078970.t1	Molecular Function	GO:0050660	flavin adenine dinucleotide binding
TcSYL_0079180	TcSYL_0079180.t1	Biological Process	GO:0006508	proteolysis
TcSYL_0079180	TcSYL_0079180.t1	Biological Process	GO:0007155	cell adhesion
TcSYL_0079180	TcSYL_0079180.t1	Cellular Component	GO:0016020	membrane
TcSYL_0079180	TcSYL_0079180.t1	Molecular Function	GO:0004222	metalloendopeptidase activity
TcSYL_0079230	TcSYL_0079230.t1	Biological Process	GO:0009264	deoxyribonucleotide catabolic process
TcSYL_0079230	TcSYL_0079230.t1	Cellular Component	GO:0005737	cytoplasm
TcSYL_0079230	TcSYL_0079230.t1	Molecular Function	GO:0004139	deoxyribose-phosphate aldolase activity
TcSYL_0079230	TcSYL_0079230.t1	Molecular Function	GO:0016829	lyase activity
TcSYL_0079360	TcSYL_0079360.t1	Biological Process	GO:0045454	cell redox homeostasis
TcSYL_0080310	TcSYL_0080310.t1	Biological Process	GO:0007017	microtubule-based process
TcSYL_0080310	TcSYL_0080310.t1	Cellular Component	GO:0030286	dynein complex
TcSYL_0080400	TcSYL_0080400.t1	Molecular Function	GO:0003676	nucleic acid binding
TcSYL_0080490	TcSYL_0080490.t1	Biological Process	GO:0006351	transcription, DNA-templated
TcSYL_0080490	TcSYL_0080490.t1	Molecular Function	GO:0003677	DNA binding
TcSYL_0080490	TcSYL_0080490.t1	Molecular Function	GO:0003899	DNA-directed 5'-3' RNA polymerase activity
TcSYL_0080530	TcSYL_0080530.t1	Biological Process	GO:0007017	microtubule-based process
TcSYL_0080530	TcSYL_0080530.t1	Cellular Component	GO:0030286	dynein complex
TcSYL_0080560	TcSYL_0080560.t1	Molecular Function	GO:0003824	catalytic activity
TcSYL_0080570	TcSYL_0080570.t1	Biological Process	GO:0006457	protein folding
TcSYL_0080570	TcSYL_0080570.t1	Cellular Component	GO:0016272	prefoldin complex
TcSYL_0080570	TcSYL_0080570.t1	Molecular Function	GO:0051082	unfolded protein binding
TcSYL_0082340	TcSYL_0082340.t1	Molecular Function	GO:0005509	calcium ion binding
TcSYL_0082360	TcSYL_0082360.t1	Biological Process	GO:0008152	metabolic process
TcSYL_0082360	TcSYL_0082360.t1	Molecular Function	GO:0016624	oxidoreductase activity, acting on the aldehyde or oxo group of donors, disulfide as acceptor
TcSYL_0082400	TcSYL_0082400.t1	Biological Process	GO:0055114	oxidation-reduction process
TcSYL_0082400	TcSYL_0082400.t1	Molecular Function	GO:0016627	oxidoreductase activity, acting on the CH-CH group of donors
TcSYL_0082400	TcSYL_0082400.t1	Molecular Function	GO:0050660	flavin adenine dinucleotide binding
TcSYL_0082410	TcSYL_0082410.t1	Biological Process	GO:0055114	oxidation-reduction process
TcSYL_0082410	TcSYL_0082410.t1	Molecular Function	GO:0010309	acireductone dioxygenase [iron(II)-requiring] activity
TcSYL_0082490	TcSYL_0082490.t1	Biological Process	GO:0006355	regulation of transcription, DNA-templated
TcSYL_0082490	TcSYL_0082490.t1	Molecular Function	GO:0003677	DNA binding
TcSYL_0083100	TcSYL_0083100.t1	Cellular Component	GO:0005743	mitochondrial inner membrane
TcSYL_0083100	TcSYL_0083100.t1	Cellular Component	GO:0061617	MICOS complex
TcSYL_0083140	TcSYL_0083140.t1	Biological Process	GO:0009190	cyclic nucleotide biosynthetic process
TcSYL_0083140	TcSYL_0083140.t1	Biological Process	GO:0035556	intracellular signal transduction
TcSYL_0083140	TcSYL_0083140.t1	Molecular Function	GO:0016849	phosphorus-oxygen lyase activity
TcSYL_0083270	TcSYL_0083270.t1	Biological Process	GO:0006413	translational initiation
TcSYL_0083270	TcSYL_0083270.t1	Cellular Component	GO:0005737	cytoplasm
TcSYL_0083270	TcSYL_0083270.t1	Molecular Function	GO:0003723	RNA binding
TcSYL_0083270	TcSYL_0083270.t1	Molecular Function	GO:0003743	translation initiation factor activity
TcSYL_0083390	TcSYL_0083390.t1	Biological Process	GO:0006096	glycolytic process
TcSYL_0083390	TcSYL_0083390.t1	Molecular Function	GO:0004618	phosphoglycerate kinase activity
TcSYL_0084160	TcSYL_0084160.t1	Biological Process	GO:0007018	microtubule-based movement
TcSYL_0084160	TcSYL_0084160.t1	Cellular Component	GO:0030286	dynein complex
TcSYL_0084160	TcSYL_0084160.t1	Molecular Function	GO:0003777	microtubule motor activity
TcSYL_0084210	TcSYL_0084210.t1	Molecular Function	GO:0005524	ATP binding
TcSYL_0084310	TcSYL_0084310.t1	Biological Process	GO:0055114	oxidation-reduction process
TcSYL_0084310	TcSYL_0084310.t1	Molecular Function	GO:0016627	oxidoreductase activity, acting on the CH-CH group of donors
TcSYL_0084320	TcSYL_0084320.t1	Biological Process	GO:0032065	cortical protein anchoring
TcSYL_0084320	TcSYL_0084320.t1	Cellular Component	GO:0005938	cell cortex
TcSYL_0084320	TcSYL_0084320.t1	Molecular Function	GO:0005515	protein binding
TcSYL_0084320	TcSYL_0084320.t1	Molecular Function	GO:0005543	phospholipid binding
TcSYL_0084340	TcSYL_0084340.t1	Molecular Function	GO:0008168	methyltransferase activity
TcSYL_0084440	TcSYL_0084440.t1	Biological Process	GO:0045454	cell redox homeostasis
TcSYL_0084710	TcSYL_0084710.t1	Biological Process	GO:0006468	protein phosphorylation
TcSYL_0084710	TcSYL_0084710.t1	Molecular Function	GO:0004672	protein kinase activity
TcSYL_0084710	TcSYL_0084710.t1	Molecular Function	GO:0005524	ATP binding
TcSYL_0084820	TcSYL_0084820.t1	Biological Process	GO:0006412	translation
TcSYL_0084820	TcSYL_0084820.t1	Cellular Component	GO:0005840	ribosome
TcSYL_0084820	TcSYL_0084820.t1	Molecular Function	GO:0003735	structural constituent of ribosome
TcSYL_0084830	TcSYL_0084830.t1	Molecular Function	GO:0003676	nucleic acid binding
TcSYL_0084830	TcSYL_0084830.t1	Molecular Function	GO:0008270	zinc ion binding
TcSYL_0084910	TcSYL_0084910.t1	Biological Process	GO:0006364	rRNA processing
TcSYL_0084910	TcSYL_0084910.t1	Cellular Component	GO:0005634	nucleus
TcSYL_0084910	TcSYL_0084910.t1	Molecular Function	GO:0008168	methyltransferase activity
TcSYL_0085330	TcSYL_0085330.t1	Molecular Function	GO:0016787	hydrolase activity
TcSYL_0085510	TcSYL_0085510.t1	Molecular Function	GO:0005525	GTP binding
TcSYL_0085920	TcSYL_0085920.t1	Biological Process	GO:0006094	gluconeogenesis
TcSYL_0085920	TcSYL_0085920.t1	Molecular Function	GO:0004611	phosphoenolpyruvate carboxykinase activity
TcSYL_0085920	TcSYL_0085920.t1	Molecular Function	GO:0004612	phosphoenolpyruvate carboxykinase (ATP) activity
TcSYL_0085920	TcSYL_0085920.t1	Molecular Function	GO:0005524	ATP binding
TcSYL_0085920	TcSYL_0085920.t1	Molecular Function	GO:0017076	purine nucleotide binding
TcSYL_0086210	TcSYL_0086210.t1	Biological Process	GO:0006094	gluconeogenesis
TcSYL_0086210	TcSYL_0086210.t1	Molecular Function	GO:0004611	phosphoenolpyruvate carboxykinase activity
TcSYL_0086210	TcSYL_0086210.t1	Molecular Function	GO:0004612	phosphoenolpyruvate carboxykinase (ATP) activity
TcSYL_0086210	TcSYL_0086210.t1	Molecular Function	GO:0005524	ATP binding
TcSYL_0086210	TcSYL_0086210.t1	Molecular Function	GO:0017076	purine nucleotide binding
TcSYL_0086390	TcSYL_0086390.t1	Biological Process	GO:0006468	protein phosphorylation
TcSYL_0086390	TcSYL_0086390.t1	Molecular Function	GO:0004672	protein kinase activity
TcSYL_0086390	TcSYL_0086390.t1	Molecular Function	GO:0005524	ATP binding
TcSYL_0086400	TcSYL_0086400.t1	Biological Process	GO:0006468	protein phosphorylation
TcSYL_0086400	TcSYL_0086400.t1	Molecular Function	GO:0004672	protein kinase activity
TcSYL_0086400	TcSYL_0086400.t1	Molecular Function	GO:0005524	ATP binding
TcSYL_0086430	TcSYL_0086430.t1	Biological Process	GO:0008152	metabolic process
TcSYL_0086430	TcSYL_0086430.t1	Molecular Function	GO:0003824	catalytic activity
TcSYL_0086460	TcSYL_0086460.t1	Molecular Function	GO:0005524	ATP binding
TcSYL_0086470	TcSYL_0086470.t1	Molecular Function	GO:0005524	ATP binding
TcSYL_0086580	TcSYL_0086580.t1	Molecular Function	GO:0003676	nucleic acid binding
TcSYL_0086700	TcSYL_0086700.t1	Biological Process	GO:0006351	transcription, DNA-templated
TcSYL_0086700	TcSYL_0086700.t1	Molecular Function	GO:0003676	nucleic acid binding
TcSYL_0086700	TcSYL_0086700.t1	Molecular Function	GO:0008270	zinc ion binding
TcSYL_0088040	TcSYL_0088040.t1	Biological Process	GO:0006412	translation
TcSYL_0088040	TcSYL_0088040.t1	Cellular Component	GO:0005622	intracellular
TcSYL_0088040	TcSYL_0088040.t1	Cellular Component	GO:0005840	ribosome
TcSYL_0088040	TcSYL_0088040.t1	Molecular Function	GO:0003735	structural constituent of ribosome
TcSYL_0088540	TcSYL_0088540.t1	Molecular Function	GO:0005515	protein binding
TcSYL_0088600	TcSYL_0088600.t1	Molecular Function	GO:0016787	hydrolase activity
TcSYL_0088630	TcSYL_0088630.t1	Biological Process	GO:0055085	transmembrane transport
TcSYL_0088630	TcSYL_0088630.t1	Cellular Component	GO:0016020	membrane
TcSYL_0088630	TcSYL_0088630.t1	Molecular Function	GO:0015267	channel activity
TcSYL_0088650	TcSYL_0088650.t1	Biological Process	GO:0055114	oxidation-reduction process
TcSYL_0088650	TcSYL_0088650.t1	Molecular Function	GO:0016491	oxidoreductase activity
TcSYL_0089080	TcSYL_0089080.t1	Molecular Function	GO:0005524	ATP binding
TcSYL_0089130	TcSYL_0089130.t1	Biological Process	GO:0007018	microtubule-based movement
TcSYL_0089130	TcSYL_0089130.t1	Cellular Component	GO:0030286	dynein complex
TcSYL_0089130	TcSYL_0089130.t1	Molecular Function	GO:0003777	microtubule motor activity
TcSYL_0089170	TcSYL_0089170.t1	Biological Process	GO:0006260	DNA replication
TcSYL_0089170	TcSYL_0089170.t1	Molecular Function	GO:0003677	DNA binding
TcSYL_0089170	TcSYL_0089170.t1	Molecular Function	GO:0003887	DNA-directed DNA polymerase activity
TcSYL_0089180	TcSYL_0089180.t1	Biological Process	GO:0055114	oxidation-reduction process
TcSYL_0089180	TcSYL_0089180.t1	Cellular Component	GO:0016021	integral component of membrane
TcSYL_0089180	TcSYL_0089180.t1	Molecular Function	GO:0004506	squalene monooxygenase activity
TcSYL_0089180	TcSYL_0089180.t1	Molecular Function	GO:0050660	flavin adenine dinucleotide binding
TcSYL_0089270	TcSYL_0089270.t1	Molecular Function	GO:0000166	nucleotide binding
TcSYL_0089290	TcSYL_0089290.t1	Biological Process	GO:0046907	intracellular transport
TcSYL_0089560	TcSYL_0089560.t1	Biological Process	GO:0009229	thiamine diphosphate biosynthetic process
TcSYL_0089560	TcSYL_0089560.t1	Molecular Function	GO:0004788	thiamine diphosphokinase activity
TcSYL_0089560	TcSYL_0089560.t1	Molecular Function	GO:0005524	ATP binding
TcSYL_0089560	TcSYL_0089560.t1	Molecular Function	GO:0030975	thiamine binding
TcSYL_0089620	TcSYL_0089620.t1	Molecular Function	GO:0003723	RNA binding
TcSYL_0089830	TcSYL_0089830.t1	Cellular Component	GO:0005759	mitochondrial matrix
TcSYL_0089920	TcSYL_0089920.t1	Biological Process	GO:0006351	transcription, DNA-templated
TcSYL_0089920	TcSYL_0089920.t1	Molecular Function	GO:0003677	DNA binding
TcSYL_0089920	TcSYL_0089920.t1	Molecular Function	GO:0003899	DNA-directed 5'-3' RNA polymerase activity
TcSYL_0090210	TcSYL_0090210.t1	Biological Process	GO:0006418	tRNA aminoacylation for protein translation
TcSYL_0090210	TcSYL_0090210.t1	Molecular Function	GO:0000166	nucleotide binding
TcSYL_0090210	TcSYL_0090210.t1	Molecular Function	GO:0004812	aminoacyl-tRNA ligase activity
TcSYL_0090210	TcSYL_0090210.t1	Molecular Function	GO:0005524	ATP binding
TcSYL_0090550	TcSYL_0090550.t1	Molecular Function	GO:0005524	ATP binding
TcSYL_0090820	TcSYL_0090820.t1	Biological Process	GO:0055114	oxidation-reduction process
TcSYL_0090820	TcSYL_0090820.t1	Molecular Function	GO:0016491	oxidoreductase activity
TcSYL_0091780	TcSYL_0091780.t1	Biological Process	GO:0051260	protein homooligomerization
TcSYL_0091780	TcSYL_0091780.t1	Molecular Function	GO:0005515	protein binding
TcSYL_0091790	TcSYL_0091790.t1	Molecular Function	GO:0003824	catalytic activity
TcSYL_0091790	TcSYL_0091790.t1	Molecular Function	GO:0046872	metal ion binding
TcSYL_0092020	TcSYL_0092020.t1	Molecular Function	GO:0005515	protein binding
TcSYL_0092030	TcSYL_0092030.t1	Molecular Function	GO:0003924	GTPase activity
TcSYL_0092030	TcSYL_0092030.t1	Molecular Function	GO:0005525	GTP binding
TcSYL_0092100	TcSYL_0092100.t1	Molecular Function	GO:0003676	nucleic acid binding
TcSYL_0092270	TcSYL_0092270.t1	Molecular Function	GO:0003676	nucleic acid binding
TcSYL_0092270	TcSYL_0092270.t1	Molecular Function	GO:0005524	ATP binding
TcSYL_0092430	TcSYL_0092430.t1	Biological Process	GO:0016567	protein ubiquitination
TcSYL_0092430	TcSYL_0092430.t1	Molecular Function	GO:0004842	ubiquitin-protein transferase activity
TcSYL_0094550	TcSYL_0094550.t1	Cellular Component	GO:0016459	myosin complex
TcSYL_0094550	TcSYL_0094550.t1	Molecular Function	GO:0003774	motor activity
TcSYL_0094550	TcSYL_0094550.t1	Molecular Function	GO:0005524	ATP binding
TcSYL_0094590	TcSYL_0094590.t1	Molecular Function	GO:0003676	nucleic acid binding
TcSYL_0094590	TcSYL_0094590.t1	Molecular Function	GO:0005524	ATP binding
TcSYL_0094700	TcSYL_0094700.t1	Biological Process	GO:0006729	tetrahydrobiopterin biosynthetic process
TcSYL_0094700	TcSYL_0094700.t1	Molecular Function	GO:0008124	4-alpha-hydroxytetrahydrobiopterin dehydratase activity
TcSYL_0094810	TcSYL_0094810.t1	Cellular Component	GO:0016021	integral component of membrane
TcSYL_0095800	TcSYL_0095800.t1	Biological Process	GO:0000723	telomere maintenance
TcSYL_0095800	TcSYL_0095800.t1	Biological Process	GO:0006281	DNA repair
TcSYL_0095800	TcSYL_0095800.t1	Molecular Function	GO:0003678	DNA helicase activity
TcSYL_0096060	TcSYL_0096060.t1	Molecular Function	GO:0005488	binding
TcSYL_0097050	TcSYL_0097050.t1	Molecular Function	GO:0003924	GTPase activity
TcSYL_0097050	TcSYL_0097050.t1	Molecular Function	GO:0005525	GTP binding
TcSYL_0097300	TcSYL_0097300.t1	Biological Process	GO:0009116	nucleoside metabolic process
TcSYL_0097300	TcSYL_0097300.t1	Molecular Function	GO:0003824	catalytic activity
TcSYL_0097930	TcSYL_0097930.t1	Molecular Function	GO:0003924	GTPase activity
TcSYL_0097930	TcSYL_0097930.t1	Molecular Function	GO:0005525	GTP binding
TcSYL_0100130	TcSYL_0100130.t1	Biological Process	GO:0000413	protein peptidyl-prolyl isomerization
TcSYL_0100130	TcSYL_0100130.t1	Molecular Function	GO:0003755	peptidyl-prolyl cis-trans isomerase activity
TcSYL_0102170	TcSYL_0102170.t1	Biological Process	GO:0008152	metabolic process
TcSYL_0102170	TcSYL_0102170.t1	Molecular Function	GO:0003824	catalytic activity
TcSYL_0102590	TcSYL_0102590.t1	Molecular Function	GO:0005515	protein binding
TcSYL_0102740	TcSYL_0102740.t1	Biological Process	GO:0000079	regulation of cyclin-dependent protein serine/threonine kinase activity
TcSYL_0102740	TcSYL_0102740.t1	Molecular Function	GO:0019901	protein kinase binding
TcSYL_0103320	TcSYL_0103320.t1	Biological Process	GO:0006412	translation
TcSYL_0103320	TcSYL_0103320.t1	Cellular Component	GO:0015934	large ribosomal subunit
TcSYL_0103320	TcSYL_0103320.t1	Molecular Function	GO:0003735	structural constituent of ribosome
TcSYL_0103440	TcSYL_0103440.t1	Molecular Function	GO:0005515	protein binding
TcSYL_0103500	TcSYL_0103500.t1	Biological Process	GO:0008152	metabolic process
TcSYL_0103500	TcSYL_0103500.t1	Biological Process	GO:0008299	isoprenoid biosynthetic process
TcSYL_0103500	TcSYL_0103500.t1	Molecular Function	GO:0003824	catalytic activity
TcSYL_0103500	TcSYL_0103500.t1	Molecular Function	GO:0004421	hydroxymethylglutaryl-CoA synthase activity
TcSYL_0103520	TcSYL_0103520.t1	Biological Process	GO:0006629	lipid metabolic process
TcSYL_0103520	TcSYL_0103520.t1	Molecular Function	GO:0008081	phosphoric diester hydrolase activity
TcSYL_0103590	TcSYL_0103590.t1	Biological Process	GO:0009058	biosynthetic process
TcSYL_0103590	TcSYL_0103590.t1	Molecular Function	GO:0030170	pyridoxal phosphate binding
TcSYL_0103620	TcSYL_0103620.t1	Biological Process	GO:0006629	lipid metabolic process
TcSYL_0104240	TcSYL_0104240.t1	Biological Process	GO:0006468	protein phosphorylation
TcSYL_0104240	TcSYL_0104240.t1	Molecular Function	GO:0004672	protein kinase activity
TcSYL_0104240	TcSYL_0104240.t1	Molecular Function	GO:0005524	ATP binding
TcSYL_0104270	TcSYL_0104270.t1	Biological Process	GO:0006468	protein phosphorylation
TcSYL_0104270	TcSYL_0104270.t1	Molecular Function	GO:0004672	protein kinase activity
TcSYL_0104270	TcSYL_0104270.t1	Molecular Function	GO:0005524	ATP binding
TcSYL_0104800	TcSYL_0104800.t1	Molecular Function	GO:0005488	binding
TcSYL_0105430	TcSYL_0105430.t1	Biological Process	GO:0006281	DNA repair
TcSYL_0105430	TcSYL_0105430.t1	Molecular Function	GO:0003824	catalytic activity
TcSYL_0105800	TcSYL_0105800.t1	Biological Process	GO:0006355	regulation of transcription, DNA-templated
TcSYL_0106830	TcSYL_0106830.t1	Biological Process	GO:0009165	nucleotide biosynthetic process
TcSYL_0106830	TcSYL_0106830.t1	Molecular Function	GO:0000287	magnesium ion binding
TcSYL_0106830	TcSYL_0106830.t1	Molecular Function	GO:0004749	ribose phosphate diphosphokinase activity
TcSYL_0106870	TcSYL_0106870.t1	Biological Process	GO:0055114	oxidation-reduction process
TcSYL_0106870	TcSYL_0106870.t1	Molecular Function	GO:0016491	oxidoreductase activity
TcSYL_0106910	TcSYL_0106910.t1	Biological Process	GO:0007010	cytoskeleton organization
TcSYL_0106910	TcSYL_0106910.t1	Molecular Function	GO:0003779	actin binding
TcSYL_0106960	TcSYL_0106960.t1	Biological Process	GO:0006418	tRNA aminoacylation for protein translation
TcSYL_0106960	TcSYL_0106960.t1	Molecular Function	GO:0000166	nucleotide binding
TcSYL_0106960	TcSYL_0106960.t1	Molecular Function	GO:0002161	aminoacyl-tRNA editing activity
TcSYL_0106960	TcSYL_0106960.t1	Molecular Function	GO:0004812	aminoacyl-tRNA ligase activity
TcSYL_0106960	TcSYL_0106960.t1	Molecular Function	GO:0005524	ATP binding
TcSYL_0107270	TcSYL_0107270.t1	Molecular Function	GO:0005509	calcium ion binding
TcSYL_0107430	TcSYL_0107430.t1	Biological Process	GO:0055114	oxidation-reduction process
TcSYL_0107740	TcSYL_0107740.t1	Biological Process	GO:0006457	protein folding
TcSYL_0107740	TcSYL_0107740.t1	Molecular Function	GO:0051082	unfolded protein binding
TcSYL_0107780	TcSYL_0107780.t1	Molecular Function	GO:0003924	GTPase activity
TcSYL_0107780	TcSYL_0107780.t1	Molecular Function	GO:0005525	GTP binding
TcSYL_0108800	TcSYL_0108800.t1	Molecular Function	GO:0003824	catalytic activity
TcSYL_0108880	TcSYL_0108880.t1	Molecular Function	GO:0005515	protein binding
TcSYL_0108920	TcSYL_0108920.t1	Biological Process	GO:0006413	translational initiation
TcSYL_0108920	TcSYL_0108920.t1	Cellular Component	GO:0005852	eukaryotic translation initiation factor 3 complex
TcSYL_0108920	TcSYL_0108920.t1	Molecular Function	GO:0003743	translation initiation factor activity
TcSYL_0108920	TcSYL_0108920.t1	Molecular Function	GO:0031369	translation initiation factor binding
TcSYL_0109220	TcSYL_0109220.t1	Molecular Function	GO:0003676	nucleic acid binding
TcSYL_0109220	TcSYL_0109220.t1	Molecular Function	GO:0005524	ATP binding
TcSYL_0109230	TcSYL_0109230.t1	Molecular Function	GO:0003676	nucleic acid binding
TcSYL_0109230	TcSYL_0109230.t1	Molecular Function	GO:0005524	ATP binding
TcSYL_0109330	TcSYL_0109330.t1	Molecular Function	GO:0003972	RNA ligase (ATP) activity
TcSYL_0109330	TcSYL_0109330.t1	Molecular Function	GO:0005524	ATP binding
TcSYL_0109330	TcSYL_0109330.t1	Molecular Function	GO:0016874	ligase activity
TcSYL_0109340	TcSYL_0109340.t1	Biological Process	GO:0006811	ion transport
TcSYL_0109340	TcSYL_0109340.t1	Biological Process	GO:0055085	transmembrane transport
TcSYL_0109340	TcSYL_0109340.t1	Cellular Component	GO:0016020	membrane
TcSYL_0109340	TcSYL_0109340.t1	Molecular Function	GO:0015075	ion transmembrane transporter activity
TcSYL_0109370	TcSYL_0109370.t1	Biological Process	GO:0008152	metabolic process
TcSYL_0109370	TcSYL_0109370.t1	Molecular Function	GO:0003824	catalytic activity
TcSYL_0109380	TcSYL_0109380.t1	Biological Process	GO:0008152	metabolic process
TcSYL_0109380	TcSYL_0109380.t1	Molecular Function	GO:0003824	catalytic activity
TcSYL_0109390	TcSYL_0109390.t1	Biological Process	GO:0008152	metabolic process
TcSYL_0109390	TcSYL_0109390.t1	Molecular Function	GO:0003824	catalytic activity
TcSYL_0109400	TcSYL_0109400.t1	Biological Process	GO:0008152	metabolic process
TcSYL_0109400	TcSYL_0109400.t1	Molecular Function	GO:0003824	catalytic activity
TcSYL_0109430	TcSYL_0109430.t1	Biological Process	GO:0006412	translation
TcSYL_0109430	TcSYL_0109430.t1	Cellular Component	GO:0005622	intracellular
TcSYL_0109430	TcSYL_0109430.t1	Cellular Component	GO:0005840	ribosome
TcSYL_0109430	TcSYL_0109430.t1	Molecular Function	GO:0003735	structural constituent of ribosome
TcSYL_0109540	TcSYL_0109540.t1	Biological Process	GO:0006662	glycerol ether metabolic process
TcSYL_0109540	TcSYL_0109540.t1	Biological Process	GO:0045454	cell redox homeostasis
TcSYL_0109540	TcSYL_0109540.t1	Molecular Function	GO:0015035	protein disulfide oxidoreductase activity
TcSYL_0109610	TcSYL_0109610.t1	Biological Process	GO:0000413	protein peptidyl-prolyl isomerization
TcSYL_0109610	TcSYL_0109610.t1	Molecular Function	GO:0003755	peptidyl-prolyl cis-trans isomerase activity
TcSYL_0110640	TcSYL_0110640.t1	Biological Process	GO:0006520	cellular amino acid metabolic process
TcSYL_0110640	TcSYL_0110640.t1	Molecular Function	GO:0016597	amino acid binding
TcSYL_0110640	TcSYL_0110640.t1	Molecular Function	GO:0016743	carboxyl- or carbamoyltransferase activity
TcSYL_0110940	TcSYL_0110940.t1	Biological Process	GO:0006412	translation
TcSYL_0110940	TcSYL_0110940.t1	Cellular Component	GO:0005622	intracellular
TcSYL_0110940	TcSYL_0110940.t1	Cellular Component	GO:0005840	ribosome
TcSYL_0110940	TcSYL_0110940.t1	Molecular Function	GO:0003735	structural constituent of ribosome
TcSYL_0111200	TcSYL_0111200.t1	Biological Process	GO:0006096	glycolytic process
TcSYL_0111200	TcSYL_0111200.t1	Molecular Function	GO:0004618	phosphoglycerate kinase activity
TcSYL_0111210	TcSYL_0111210.t1	Biological Process	GO:0006096	glycolytic process
TcSYL_0111210	TcSYL_0111210.t1	Molecular Function	GO:0004618	phosphoglycerate kinase activity
TcSYL_0111300	TcSYL_0111300.t1	Molecular Function	GO:0018024	histone-lysine N-methyltransferase activity
TcSYL_0111640	TcSYL_0111640.t1	Molecular Function	GO:0005515	protein binding
TcSYL_0111660	TcSYL_0111660.t1	Molecular Function	GO:0016787	hydrolase activity
TcSYL_0111700	TcSYL_0111700.t1	Biological Process	GO:0055085	transmembrane transport
TcSYL_0111700	TcSYL_0111700.t1	Cellular Component	GO:0016021	integral component of membrane
TcSYL_0111700	TcSYL_0111700.t1	Molecular Function	GO:0005524	ATP binding
TcSYL_0111700	TcSYL_0111700.t1	Molecular Function	GO:0016887	ATPase activity
TcSYL_0111700	TcSYL_0111700.t1	Molecular Function	GO:0042626	ATPase activity, coupled to transmembrane movement of substances
TcSYL_0111730	TcSYL_0111730.t1	Molecular Function	GO:0005525	GTP binding
TcSYL_0111750	TcSYL_0111750.t1	Biological Process	GO:0008152	metabolic process
TcSYL_0111750	TcSYL_0111750.t1	Biological Process	GO:0055114	oxidation-reduction process
TcSYL_0111750	TcSYL_0111750.t1	Molecular Function	GO:0016491	oxidoreductase activity
TcSYL_0111760	TcSYL_0111760.t1	Molecular Function	GO:0005515	protein binding
TcSYL_0111830	TcSYL_0111830.t1	Biological Process	GO:0006468	protein phosphorylation
TcSYL_0111830	TcSYL_0111830.t1	Molecular Function	GO:0004672	protein kinase activity
TcSYL_0111830	TcSYL_0111830.t1	Molecular Function	GO:0005524	ATP binding
TcSYL_0111860	TcSYL_0111860.t1	Molecular Function	GO:0005524	ATP binding
TcSYL_0112050	TcSYL_0112050.t1	Biological Process	GO:0007018	microtubule-based movement
TcSYL_0112050	TcSYL_0112050.t1	Cellular Component	GO:0005868	cytoplasmic dynein complex
TcSYL_0112110	TcSYL_0112110.t1	Molecular Function	GO:0003860	3-hydroxyisobutyryl-CoA hydrolase activity
TcSYL_0112190	TcSYL_0112190.t1	Biological Process	GO:0007049	cell cycle
TcSYL_0112190	TcSYL_0112190.t1	Molecular Function	GO:0016538	cyclin-dependent protein serine/threonine kinase regulator activity
TcSYL_0112210	TcSYL_0112210.t1	Molecular Function	GO:0005515	protein binding
TcSYL_0112290	TcSYL_0112290.t1	Cellular Component	GO:0016459	myosin complex
TcSYL_0112290	TcSYL_0112290.t1	Molecular Function	GO:0003774	motor activity
TcSYL_0112290	TcSYL_0112290.t1	Molecular Function	GO:0005524	ATP binding
TcSYL_0112300	TcSYL_0112300.t1	Cellular Component	GO:0016459	myosin complex
TcSYL_0112300	TcSYL_0112300.t1	Molecular Function	GO:0003774	motor activity
TcSYL_0112300	TcSYL_0112300.t1	Molecular Function	GO:0005515	protein binding
TcSYL_0112300	TcSYL_0112300.t1	Molecular Function	GO:0005524	ATP binding
TcSYL_0112320	TcSYL_0112320.t1	Biological Process	GO:0006412	translation
TcSYL_0112320	TcSYL_0112320.t1	Cellular Component	GO:0005840	ribosome
TcSYL_0112320	TcSYL_0112320.t1	Molecular Function	GO:0003735	structural constituent of ribosome
TcSYL_0112330	TcSYL_0112330.t1	Molecular Function	GO:0004842	ubiquitin-protein transferase activity
TcSYL_0112420	TcSYL_0112420.t1	Molecular Function	GO:0005515	protein binding
TcSYL_0112750	TcSYL_0112750.t1	Cellular Component	GO:0031514	motile cilium
TcSYL_0112750	TcSYL_0112750.t1	Molecular Function	GO:0005516	calmodulin binding
TcSYL_0112970	TcSYL_0112970.t1	Molecular Function	GO:0005525	GTP binding
TcSYL_0113410	TcSYL_0113410.t1	Biological Process	GO:0006904	vesicle docking involved in exocytosis
TcSYL_0113410	TcSYL_0113410.t1	Biological Process	GO:0016192	vesicle-mediated transport
TcSYL_0113420	TcSYL_0113420.t1	Biological Process	GO:0008033	tRNA processing
TcSYL_0113420	TcSYL_0113420.t1	Biological Process	GO:0055114	oxidation-reduction process
TcSYL_0113420	TcSYL_0113420.t1	Molecular Function	GO:0017150	tRNA dihydrouridine synthase activity
TcSYL_0113420	TcSYL_0113420.t1	Molecular Function	GO:0050660	flavin adenine dinucleotide binding
TcSYL_0113440	TcSYL_0113440.t1	Molecular Function	GO:0005515	protein binding
TcSYL_0113450	TcSYL_0113450.t1	Molecular Function	GO:0005525	GTP binding
TcSYL_0113470	TcSYL_0113470.t1	Biological Process	GO:0006412	translation
TcSYL_0113470	TcSYL_0113470.t1	Cellular Component	GO:0005840	ribosome
TcSYL_0113470	TcSYL_0113470.t1	Molecular Function	GO:0003735	structural constituent of ribosome
TcSYL_0113470	TcSYL_0113470.t1	Molecular Function	GO:0005515	protein binding
TcSYL_0113490	TcSYL_0113490.t1	Biological Process	GO:0015986	ATP synthesis coupled proton transport
TcSYL_0113490	TcSYL_0113490.t1	Cellular Component	GO:0000275	mitochondrial proton-transporting ATP synthase complex, catalytic core F(1)
TcSYL_0113490	TcSYL_0113490.t1	Molecular Function	GO:0046933	proton-transporting ATP synthase activity, rotational mechanism
TcSYL_0113530	TcSYL_0113530.t1	Biological Process	GO:0006468	protein phosphorylation
TcSYL_0113530	TcSYL_0113530.t1	Molecular Function	GO:0004672	protein kinase activity
TcSYL_0113530	TcSYL_0113530.t1	Molecular Function	GO:0005524	ATP binding
TcSYL_0113550	TcSYL_0113550.t1	Biological Process	GO:0006289	nucleotide-excision repair
TcSYL_0113550	TcSYL_0113550.t1	Cellular Component	GO:0000439	transcription factor TFIIH core complex
TcSYL_0113550	TcSYL_0113550.t1	Cellular Component	GO:0005634	nucleus
TcSYL_0113550	TcSYL_0113550.t1	Molecular Function	GO:0001671	ATPase activator activity
TcSYL_0113830	TcSYL_0113830.t1	Biological Process	GO:0006468	protein phosphorylation
TcSYL_0113830	TcSYL_0113830.t1	Molecular Function	GO:0004672	protein kinase activity
TcSYL_0113830	TcSYL_0113830.t1	Molecular Function	GO:0005524	ATP binding
TcSYL_0113920	TcSYL_0113920.t1	Biological Process	GO:0006468	protein phosphorylation
TcSYL_0113920	TcSYL_0113920.t1	Molecular Function	GO:0004672	protein kinase activity
TcSYL_0113920	TcSYL_0113920.t1	Molecular Function	GO:0005524	ATP binding
TcSYL_0113930	TcSYL_0113930.t1	Biological Process	GO:0006412	translation
TcSYL_0113930	TcSYL_0113930.t1	Cellular Component	GO:0005622	intracellular
TcSYL_0113930	TcSYL_0113930.t1	Cellular Component	GO:0005840	ribosome
TcSYL_0113930	TcSYL_0113930.t1	Molecular Function	GO:0003676	nucleic acid binding
TcSYL_0113930	TcSYL_0113930.t1	Molecular Function	GO:0003723	RNA binding
TcSYL_0113930	TcSYL_0113930.t1	Molecular Function	GO:0003735	structural constituent of ribosome
TcSYL_0114280	TcSYL_0114280.t1	Biological Process	GO:0006412	translation
TcSYL_0114280	TcSYL_0114280.t1	Cellular Component	GO:0005622	intracellular
TcSYL_0114280	TcSYL_0114280.t1	Cellular Component	GO:0015935	small ribosomal subunit
TcSYL_0114280	TcSYL_0114280.t1	Molecular Function	GO:0003735	structural constituent of ribosome
TcSYL_0114280	TcSYL_0114280.t1	Molecular Function	GO:0019843	rRNA binding
TcSYL_0114300	TcSYL_0114300.t1	Biological Process	GO:0006096	glycolytic process
TcSYL_0114300	TcSYL_0114300.t1	Molecular Function	GO:0004332	fructose-bisphosphate aldolase activity
TcSYL_0114620	TcSYL_0114620.t1	Molecular Function	GO:0003723	RNA binding
TcSYL_0114620	TcSYL_0114620.t1	Molecular Function	GO:0005488	binding
TcSYL_0114840	TcSYL_0114840.t1	Molecular Function	GO:0003676	nucleic acid binding
TcSYL_0114870	TcSYL_0114870.t1	Molecular Function	GO:0005515	protein binding
TcSYL_0114930	TcSYL_0114930.t1	Biological Process	GO:0008152	metabolic process
TcSYL_0114930	TcSYL_0114930.t1	Molecular Function	GO:0016787	hydrolase activity
TcSYL_0114960	TcSYL_0114960.t1	Molecular Function	GO:0005509	calcium ion binding
TcSYL_0114970	TcSYL_0114970.t1	Biological Process	GO:0006468	protein phosphorylation
TcSYL_0114970	TcSYL_0114970.t1	Molecular Function	GO:0004672	protein kinase activity
TcSYL_0114970	TcSYL_0114970.t1	Molecular Function	GO:0005524	ATP binding
TcSYL_0115100	TcSYL_0115100.t1	Cellular Component	GO:0016021	integral component of membrane
TcSYL_0115110	TcSYL_0115110.t1	Cellular Component	GO:0016021	integral component of membrane
TcSYL_0115110	TcSYL_0115110.t1	Molecular Function	GO:0000166	nucleotide binding
TcSYL_0115120	TcSYL_0115120.t1	Cellular Component	GO:0016021	integral component of membrane
TcSYL_0115130	TcSYL_0115130.t1	Molecular Function	GO:0005515	protein binding
TcSYL_0115180	TcSYL_0115180.t1	Biological Process	GO:0006412	translation
TcSYL_0115180	TcSYL_0115180.t1	Cellular Component	GO:0005622	intracellular
TcSYL_0115180	TcSYL_0115180.t1	Cellular Component	GO:0005840	ribosome
TcSYL_0115180	TcSYL_0115180.t1	Molecular Function	GO:0003735	structural constituent of ribosome
TcSYL_0115210	TcSYL_0115210.t1	Molecular Function	GO:0005515	protein binding
TcSYL_0115310	TcSYL_0115310.t1	Biological Process	GO:0006412	translation
TcSYL_0115310	TcSYL_0115310.t1	Cellular Component	GO:0005622	intracellular
TcSYL_0115310	TcSYL_0115310.t1	Cellular Component	GO:0005840	ribosome
TcSYL_0115310	TcSYL_0115310.t1	Molecular Function	GO:0003735	structural constituent of ribosome
TcSYL_0115310	TcSYL_0115310.t1	Molecular Function	GO:0008097	5S rRNA binding
TcSYL_0115390	TcSYL_0115390.t1	Biological Process	GO:0006468	protein phosphorylation
TcSYL_0115390	TcSYL_0115390.t1	Molecular Function	GO:0004672	protein kinase activity
TcSYL_0115390	TcSYL_0115390.t1	Molecular Function	GO:0005524	ATP binding
TcSYL_0115530	TcSYL_0115530.t1	Biological Process	GO:0006468	protein phosphorylation
TcSYL_0115530	TcSYL_0115530.t1	Molecular Function	GO:0004672	protein kinase activity
TcSYL_0115530	TcSYL_0115530.t1	Molecular Function	GO:0005524	ATP binding
TcSYL_0115560	TcSYL_0115560.t1	Molecular Function	GO:0003676	nucleic acid binding
TcSYL_0115740	TcSYL_0115740.t1	Molecular Function	GO:0005488	binding
TcSYL_0115790	TcSYL_0115790.t1	Molecular Function	GO:0035091	phosphatidylinositol binding
TcSYL_0115810	TcSYL_0115810.t1	Molecular Function	GO:0004842	ubiquitin-protein transferase activity
TcSYL_0115980	TcSYL_0115980.t1	Biological Process	GO:0055114	oxidation-reduction process
TcSYL_0115980	TcSYL_0115980.t1	Molecular Function	GO:0016627	oxidoreductase activity, acting on the CH-CH group of donors
TcSYL_0115990	TcSYL_0115990.t1	Biological Process	GO:0055114	oxidation-reduction process
TcSYL_0115990	TcSYL_0115990.t1	Molecular Function	GO:0016627	oxidoreductase activity, acting on the CH-CH group of donors
TcSYL_0115990	TcSYL_0115990.t1	Molecular Function	GO:0050660	flavin adenine dinucleotide binding
TcSYL_0116000	TcSYL_0116000.t1	Molecular Function	GO:0005524	ATP binding
TcSYL_0116190	TcSYL_0116190.t1	Molecular Function	GO:0004462	lactoylglutathione lyase activity
TcSYL_0116190	TcSYL_0116190.t1	Molecular Function	GO:0046872	metal ion binding
TcSYL_0116310	TcSYL_0116310.t1	Molecular Function	GO:0005509	calcium ion binding
TcSYL_0116320	TcSYL_0116320.t1	Molecular Function	GO:0030170	pyridoxal phosphate binding
TcSYL_0116430	TcSYL_0116430.t1	Molecular Function	GO:0005515	protein binding
TcSYL_0116560	TcSYL_0116560.t1	Biological Process	GO:0006098	pentose-phosphate shunt
TcSYL_0116560	TcSYL_0116560.t1	Biological Process	GO:0055114	oxidation-reduction process
TcSYL_0116560	TcSYL_0116560.t1	Molecular Function	GO:0004616	phosphogluconate dehydrogenase (decarboxylating) activity
TcSYL_0116560	TcSYL_0116560.t1	Molecular Function	GO:0050661	NADP binding
TcSYL_0117310	TcSYL_0117310.t1	Biological Process	GO:0006281	DNA repair
TcSYL_0117310	TcSYL_0117310.t1	Molecular Function	GO:0004518	nuclease activity
TcSYL_0117530	TcSYL_0117530.t1	Cellular Component	GO:0005739	mitochondrion
TcSYL_0117530	TcSYL_0117530.t1	Molecular Function	GO:0003954	NADH dehydrogenase activity
TcSYL_0117530	TcSYL_0117530.t1	Molecular Function	GO:0008137	NADH dehydrogenase (ubiquinone) activity
TcSYL_0117560	TcSYL_0117560.t1	Biological Process	GO:0008152	metabolic process
TcSYL_0117560	TcSYL_0117560.t1	Cellular Component	GO:0005737	cytoplasm
TcSYL_0117560	TcSYL_0117560.t1	Molecular Function	GO:0005524	ATP binding
TcSYL_0117560	TcSYL_0117560.t1	Molecular Function	GO:0016301	kinase activity
TcSYL_0117560	TcSYL_0117560.t1	Molecular Function	GO:0016773	phosphotransferase activity, alcohol group as acceptor
TcSYL_0117690	TcSYL_0117690.t1	Biological Process	GO:0006468	protein phosphorylation
TcSYL_0117690	TcSYL_0117690.t1	Molecular Function	GO:0004672	protein kinase activity
TcSYL_0117690	TcSYL_0117690.t1	Molecular Function	GO:0005524	ATP binding
TcSYL_0118170	TcSYL_0118170.t1	Biological Process	GO:0006886	intracellular protein transport
TcSYL_0118450	TcSYL_0118450.t1	Biological Process	GO:0008152	metabolic process
TcSYL_0118450	TcSYL_0118450.t1	Molecular Function	GO:0016787	hydrolase activity
TcSYL_0118550	TcSYL_0118550.t1	Biological Process	GO:0008152	metabolic process
TcSYL_0118550	TcSYL_0118550.t1	Molecular Function	GO:0016787	hydrolase activity
TcSYL_0121230	TcSYL_0121230.t1	Biological Process	GO:0006412	translation
TcSYL_0121230	TcSYL_0121230.t1	Cellular Component	GO:0005622	intracellular
TcSYL_0121230	TcSYL_0121230.t1	Cellular Component	GO:0005840	ribosome
TcSYL_0121230	TcSYL_0121230.t1	Cellular Component	GO:0015935	small ribosomal subunit
TcSYL_0121230	TcSYL_0121230.t1	Molecular Function	GO:0003735	structural constituent of ribosome
TcSYL_0121680	TcSYL_0121680.t1	Molecular Function	GO:0016746	transferase activity, transferring acyl groups
TcSYL_0121890	TcSYL_0121890.t1	Biological Process	GO:0001522	pseudouridine synthesis
TcSYL_0121890	TcSYL_0121890.t1	Biological Process	GO:0009451	RNA modification
TcSYL_0121890	TcSYL_0121890.t1	Molecular Function	GO:0003723	RNA binding
TcSYL_0121890	TcSYL_0121890.t1	Molecular Function	GO:0009982	pseudouridine synthase activity
TcSYL_0121990	TcSYL_0121990.t1	Biological Process	GO:0007017	microtubule-based process
TcSYL_0121990	TcSYL_0121990.t1	Cellular Component	GO:0030286	dynein complex
TcSYL_0122170	TcSYL_0122170.t1	Molecular Function	GO:0005524	ATP binding
TcSYL_0122170	TcSYL_0122170.t1	Molecular Function	GO:0016887	ATPase activity
TcSYL_0122190	TcSYL_0122190.t1	Biological Process	GO:0006614	SRP-dependent cotranslational protein targeting to membrane
TcSYL_0122190	TcSYL_0122190.t1	Cellular Component	GO:0048500	signal recognition particle
TcSYL_0122190	TcSYL_0122190.t1	Molecular Function	GO:0008312	7S RNA binding
TcSYL_0122220	TcSYL_0122220.t1	Biological Process	GO:0019673	GDP-mannose metabolic process
TcSYL_0122220	TcSYL_0122220.t1	Molecular Function	GO:0008446	GDP-mannose 4,6-dehydratase activity
TcSYL_0122310	TcSYL_0122310.t1	Biological Process	GO:0007018	microtubule-based movement
TcSYL_0122310	TcSYL_0122310.t1	Molecular Function	GO:0003777	microtubule motor activity
TcSYL_0122310	TcSYL_0122310.t1	Molecular Function	GO:0005524	ATP binding
TcSYL_0122310	TcSYL_0122310.t1	Molecular Function	GO:0008017	microtubule binding
TcSYL_0122360	TcSYL_0122360.t1	Biological Process	GO:0006468	protein phosphorylation
TcSYL_0122360	TcSYL_0122360.t1	Molecular Function	GO:0004672	protein kinase activity
TcSYL_0122360	TcSYL_0122360.t1	Molecular Function	GO:0005524	ATP binding
TcSYL_0122990	TcSYL_0122990.t1	Biological Process	GO:0016567	protein ubiquitination
TcSYL_0122990	TcSYL_0122990.t1	Molecular Function	GO:0004842	ubiquitin-protein transferase activity
TcSYL_0123000	TcSYL_0123000.t1	Molecular Function	GO:0005525	GTP binding
TcSYL_0123010	TcSYL_0123010.t1	Biological Process	GO:0007018	microtubule-based movement
TcSYL_0123010	TcSYL_0123010.t1	Molecular Function	GO:0003777	microtubule motor activity
TcSYL_0123010	TcSYL_0123010.t1	Molecular Function	GO:0005524	ATP binding
TcSYL_0123010	TcSYL_0123010.t1	Molecular Function	GO:0008017	microtubule binding
TcSYL_0123040	TcSYL_0123040.t1	Molecular Function	GO:0003677	DNA binding
TcSYL_0123040	TcSYL_0123040.t1	Molecular Function	GO:0043565	sequence-specific DNA binding
TcSYL_0123050	TcSYL_0123050.t1	Biological Process	GO:0006468	protein phosphorylation
TcSYL_0123050	TcSYL_0123050.t1	Molecular Function	GO:0004672	protein kinase activity
TcSYL_0123050	TcSYL_0123050.t1	Molecular Function	GO:0005524	ATP binding
TcSYL_0123070	TcSYL_0123070.t1	Biological Process	GO:0006468	protein phosphorylation
TcSYL_0123070	TcSYL_0123070.t1	Molecular Function	GO:0004672	protein kinase activity
TcSYL_0123070	TcSYL_0123070.t1	Molecular Function	GO:0005524	ATP binding
TcSYL_0123080	TcSYL_0123080.t1	Biological Process	GO:0006468	protein phosphorylation
TcSYL_0123080	TcSYL_0123080.t1	Molecular Function	GO:0004672	protein kinase activity
TcSYL_0123080	TcSYL_0123080.t1	Molecular Function	GO:0005524	ATP binding
TcSYL_0123480	TcSYL_0123480.t1	Molecular Function	GO:0003676	nucleic acid binding
TcSYL_0123480	TcSYL_0123480.t1	Molecular Function	GO:0005524	ATP binding
TcSYL_0123690	TcSYL_0123690.t1	Biological Process	GO:0006364	rRNA processing
TcSYL_0123690	TcSYL_0123690.t1	Cellular Component	GO:0032040	small-subunit processome
TcSYL_0130850	TcSYL_0130850.t1	Molecular Function	GO:0005515	protein binding
TcSYL_0131100	TcSYL_0131100.t1	Biological Process	GO:0055114	oxidation-reduction process
TcSYL_0131100	TcSYL_0131100.t1	Molecular Function	GO:0016491	oxidoreductase activity
TcSYL_0131380	TcSYL_0131380.t1	Cellular Component	GO:0008537	proteasome activator complex
TcSYL_0131410	TcSYL_0131410.t1	Molecular Function	GO:0005515	protein binding
TcSYL_0131480	TcSYL_0131480.t1	Molecular Function	GO:0042626	ATPase activity, coupled to transmembrane movement of substances
TcSYL_0131500	TcSYL_0131500.t1	Molecular Function	GO:0005515	protein binding
TcSYL_0131510	TcSYL_0131510.t1	Molecular Function	GO:0005515	protein binding
TcSYL_0132280	TcSYL_0132280.t1	Biological Process	GO:0006468	protein phosphorylation
TcSYL_0132280	TcSYL_0132280.t1	Molecular Function	GO:0004672	protein kinase activity
TcSYL_0132280	TcSYL_0132280.t1	Molecular Function	GO:0005524	ATP binding
TcSYL_0132630	TcSYL_0132630.t1	Biological Process	GO:0008152	metabolic process
TcSYL_0132630	TcSYL_0132630.t1	Molecular Function	GO:0003824	catalytic activity
TcSYL_0132760	TcSYL_0132760.t1	Biological Process	GO:0009058	biosynthetic process
TcSYL_0132760	TcSYL_0132760.t1	Molecular Function	GO:0030170	pyridoxal phosphate binding
TcSYL_0137760	TcSYL_0137760.t1	Molecular Function	GO:0005509	calcium ion binding
TcSYL_0137830	TcSYL_0137830.t1	Molecular Function	GO:0005509	calcium ion binding
TcSYL_0137860	TcSYL_0137860.t1	Biological Process	GO:0006887	exocytosis
TcSYL_0137860	TcSYL_0137860.t1	Cellular Component	GO:0000145	exocyst
TcSYL_0137880	TcSYL_0137880.t1	Molecular Function	GO:0008757	S-adenosylmethionine-dependent methyltransferase activity
TcSYL_0137900	TcSYL_0137900.t1	Molecular Function	GO:0005515	protein binding
TcSYL_0137910	TcSYL_0137910.t1	Molecular Function	GO:0005515	protein binding
TcSYL_0137930	TcSYL_0137930.t1	Biological Process	GO:0006471	protein ADP-ribosylation
TcSYL_0137930	TcSYL_0137930.t1	Molecular Function	GO:0003950	NAD+ ADP-ribosyltransferase activity
TcSYL_0138350	TcSYL_0138350.t1	Biological Process	GO:0006412	translation
TcSYL_0138350	TcSYL_0138350.t1	Cellular Component	GO:0005622	intracellular
TcSYL_0138350	TcSYL_0138350.t1	Cellular Component	GO:0005840	ribosome
TcSYL_0138350	TcSYL_0138350.t1	Molecular Function	GO:0003735	structural constituent of ribosome
TcSYL_0138420	TcSYL_0138420.t1	Biological Process	GO:0007018	microtubule-based movement
TcSYL_0138420	TcSYL_0138420.t1	Molecular Function	GO:0003777	microtubule motor activity
TcSYL_0138420	TcSYL_0138420.t1	Molecular Function	GO:0005524	ATP binding
TcSYL_0138420	TcSYL_0138420.t1	Molecular Function	GO:0008017	microtubule binding
TcSYL_0138440	TcSYL_0138440.t1	Biological Process	GO:0007018	microtubule-based movement
TcSYL_0138440	TcSYL_0138440.t1	Cellular Component	GO:0030286	dynein complex
TcSYL_0138440	TcSYL_0138440.t1	Molecular Function	GO:0003777	microtubule motor activity
TcSYL_0138500	TcSYL_0138500.t1	Biological Process	GO:0006468	protein phosphorylation
TcSYL_0138500	TcSYL_0138500.t1	Molecular Function	GO:0004672	protein kinase activity
TcSYL_0138500	TcSYL_0138500.t1	Molecular Function	GO:0005524	ATP binding
TcSYL_0138510	TcSYL_0138510.t1	Biological Process	GO:0006012	galactose metabolic process
TcSYL_0138510	TcSYL_0138510.t1	Molecular Function	GO:0003978	UDP-glucose 4-epimerase activity
TcSYL_0138580	TcSYL_0138580.t1	Biological Process	GO:0006457	protein folding
TcSYL_0138580	TcSYL_0138580.t1	Biological Process	GO:0006950	response to stress
TcSYL_0138580	TcSYL_0138580.t1	Molecular Function	GO:0005524	ATP binding
TcSYL_0138580	TcSYL_0138580.t1	Molecular Function	GO:0051082	unfolded protein binding
TcSYL_0138680	TcSYL_0138680.t1	Biological Process	GO:0006508	proteolysis
TcSYL_0138680	TcSYL_0138680.t1	Molecular Function	GO:0004181	metallocarboxypeptidase activity
TcSYL_0138710	TcSYL_0138710.t1	Biological Process	GO:0006508	proteolysis
TcSYL_0138710	TcSYL_0138710.t1	Cellular Component	GO:0005622	intracellular
TcSYL_0138710	TcSYL_0138710.t1	Molecular Function	GO:0004177	aminopeptidase activity
TcSYL_0138720	TcSYL_0138720.t1	Biological Process	GO:0006508	proteolysis
TcSYL_0138720	TcSYL_0138720.t1	Cellular Component	GO:0005622	intracellular
TcSYL_0138720	TcSYL_0138720.t1	Molecular Function	GO:0004177	aminopeptidase activity
TcSYL_0139190	TcSYL_0139190.t1	Molecular Function	GO:0003824	catalytic activity
TcSYL_0139200	TcSYL_0139200.t1	Biological Process	GO:0006886	intracellular protein transport
TcSYL_0139200	TcSYL_0139200.t1	Biological Process	GO:0016192	vesicle-mediated transport
TcSYL_0139200	TcSYL_0139200.t1	Cellular Component	GO:0030117	membrane coat
TcSYL_0139200	TcSYL_0139200.t1	Molecular Function	GO:0005488	binding
TcSYL_0139390	TcSYL_0139390.t1	Cellular Component	GO:0005634	nucleus
TcSYL_0139390	TcSYL_0139390.t1	Molecular Function	GO:0003676	nucleic acid binding
TcSYL_0139390	TcSYL_0139390.t1	Molecular Function	GO:0008270	zinc ion binding
TcSYL_0139500	TcSYL_0139500.t1	Molecular Function	GO:0003676	nucleic acid binding
TcSYL_0139510	TcSYL_0139510.t1	Molecular Function	GO:0005488	binding
TcSYL_0139600	TcSYL_0139600.t1	Cellular Component	GO:0005622	intracellular
TcSYL_0139600	TcSYL_0139600.t1	Molecular Function	GO:0005525	GTP binding
TcSYL_0139680	TcSYL_0139680.t1	Biological Process	GO:0006457	protein folding
TcSYL_0139680	TcSYL_0139680.t1	Molecular Function	GO:0005524	ATP binding
TcSYL_0139680	TcSYL_0139680.t1	Molecular Function	GO:0051082	unfolded protein binding
TcSYL_0139710	TcSYL_0139710.t1	Cellular Component	GO:0005622	intracellular
TcSYL_0139710	TcSYL_0139710.t1	Molecular Function	GO:0003779	actin binding
TcSYL_0139740	TcSYL_0139740.t1	Molecular Function	GO:0004329	formate-tetrahydrofolate ligase activity
TcSYL_0139740	TcSYL_0139740.t1	Molecular Function	GO:0005524	ATP binding
TcSYL_0139790	TcSYL_0139790.t1	Molecular Function	GO:0005515	protein binding
TcSYL_0139910	TcSYL_0139910.t1	Molecular Function	GO:0005524	ATP binding
TcSYL_0140020	TcSYL_0140020.t1	Cellular Component	GO:0016459	myosin complex
TcSYL_0140020	TcSYL_0140020.t1	Molecular Function	GO:0003774	motor activity
TcSYL_0140020	TcSYL_0140020.t1	Molecular Function	GO:0005524	ATP binding
TcSYL_0140060	TcSYL_0140060.t1	Biological Process	GO:0006081	cellular aldehyde metabolic process
TcSYL_0140060	TcSYL_0140060.t1	Biological Process	GO:0008152	metabolic process
TcSYL_0140060	TcSYL_0140060.t1	Biological Process	GO:0055114	oxidation-reduction process
TcSYL_0140060	TcSYL_0140060.t1	Molecular Function	GO:0016491	oxidoreductase activity
TcSYL_0140080	TcSYL_0140080.t1	Biological Process	GO:0006006	glucose metabolic process
TcSYL_0140080	TcSYL_0140080.t1	Biological Process	GO:0055114	oxidation-reduction process
TcSYL_0140080	TcSYL_0140080.t1	Molecular Function	GO:0016620	oxidoreductase activity, acting on the aldehyde or oxo group of donors, NAD or NADP as acceptor
TcSYL_0140080	TcSYL_0140080.t1	Molecular Function	GO:0050661	NADP binding
TcSYL_0140080	TcSYL_0140080.t1	Molecular Function	GO:0051287	NAD binding
TcSYL_0140120	TcSYL_0140120.t1	Molecular Function	GO:0005515	protein binding
TcSYL_0140150	TcSYL_0140150.t1	Cellular Component	GO:0005737	cytoplasm
TcSYL_0140150	TcSYL_0140150.t1	Cellular Component	GO:0005852	eukaryotic translation initiation factor 3 complex
TcSYL_0140150	TcSYL_0140150.t1	Molecular Function	GO:0003743	translation initiation factor activity
TcSYL_0140260	TcSYL_0140260.t1	Molecular Function	GO:0005524	ATP binding
TcSYL_0140360	TcSYL_0140360.t1	Biological Process	GO:0006597	spermine biosynthetic process
TcSYL_0140360	TcSYL_0140360.t1	Biological Process	GO:0008295	spermidine biosynthetic process
TcSYL_0140360	TcSYL_0140360.t1	Molecular Function	GO:0004014	adenosylmethionine decarboxylase activity
TcSYL_0140470	TcSYL_0140470.t1	Biological Process	GO:0015936	coenzyme A metabolic process
TcSYL_0140470	TcSYL_0140470.t1	Biological Process	GO:0055114	oxidation-reduction process
TcSYL_0140470	TcSYL_0140470.t1	Molecular Function	GO:0004420	hydroxymethylglutaryl-CoA reductase (NADPH) activity
TcSYL_0140470	TcSYL_0140470.t1	Molecular Function	GO:0016616	oxidoreductase activity, acting on the CH-OH group of donors, NAD or NADP as acceptor
TcSYL_0140470	TcSYL_0140470.t1	Molecular Function	GO:0050662	coenzyme binding
TcSYL_0140480	TcSYL_0140480.t1	Molecular Function	GO:0005515	protein binding
TcSYL_0140500	TcSYL_0140500.t1	Biological Process	GO:0006289	nucleotide-excision repair
TcSYL_0140500	TcSYL_0140500.t1	Biological Process	GO:0043161	proteasome-mediated ubiquitin-dependent protein catabolic process
TcSYL_0140500	TcSYL_0140500.t1	Molecular Function	GO:0003684	damaged DNA binding
TcSYL_0140500	TcSYL_0140500.t1	Molecular Function	GO:0005515	protein binding
TcSYL_0140530	TcSYL_0140530.t1	Biological Process	GO:0006412	translation
TcSYL_0140530	TcSYL_0140530.t1	Cellular Component	GO:0005840	ribosome
TcSYL_0140530	TcSYL_0140530.t1	Molecular Function	GO:0003735	structural constituent of ribosome
TcSYL_0140530	TcSYL_0140530.t1	Molecular Function	GO:0019843	rRNA binding
TcSYL_0140550	TcSYL_0140550.t1	Biological Process	GO:0006096	glycolytic process
TcSYL_0140550	TcSYL_0140550.t1	Molecular Function	GO:0004618	phosphoglycerate kinase activity
TcSYL_0140670	TcSYL_0140670.t1	Biological Process	GO:0006556	S-adenosylmethionine biosynthetic process
TcSYL_0140670	TcSYL_0140670.t1	Molecular Function	GO:0004478	methionine adenosyltransferase activity
TcSYL_0140680	TcSYL_0140680.t1	Biological Process	GO:0006556	S-adenosylmethionine biosynthetic process
TcSYL_0140680	TcSYL_0140680.t1	Molecular Function	GO:0004478	methionine adenosyltransferase activity
TcSYL_0140690	TcSYL_0140690.t1	Biological Process	GO:0055114	oxidation-reduction process
TcSYL_0140690	TcSYL_0140690.t1	Molecular Function	GO:0005506	iron ion binding
TcSYL_0140690	TcSYL_0140690.t1	Molecular Function	GO:0016705	oxidoreductase activity, acting on paired donors, with incorporation or reduction of molecular oxygen
TcSYL_0140690	TcSYL_0140690.t1	Molecular Function	GO:0020037	heme binding
TcSYL_0140720	TcSYL_0140720.t1	Biological Process	GO:0006412	translation
TcSYL_0140720	TcSYL_0140720.t1	Cellular Component	GO:0005840	ribosome
TcSYL_0140720	TcSYL_0140720.t1	Molecular Function	GO:0003735	structural constituent of ribosome
TcSYL_0140770	TcSYL_0140770.t1	Biological Process	GO:0006412	translation
TcSYL_0140770	TcSYL_0140770.t1	Cellular Component	GO:0005622	intracellular
TcSYL_0140770	TcSYL_0140770.t1	Cellular Component	GO:0005840	ribosome
TcSYL_0140770	TcSYL_0140770.t1	Molecular Function	GO:0003735	structural constituent of ribosome
TcSYL_0140830	TcSYL_0140830.t1	Cellular Component	GO:0016020	membrane
TcSYL_0140830	TcSYL_0140830.t1	Molecular Function	GO:0004571	mannosyl-oligosaccharide 1,2-alpha-mannosidase activity
TcSYL_0140830	TcSYL_0140830.t1	Molecular Function	GO:0005509	calcium ion binding
TcSYL_0141660	TcSYL_0141660.t1	Cellular Component	GO:0016020	membrane
TcSYL_0141670	TcSYL_0141670.t1	Biological Process	GO:0042026	protein refolding
TcSYL_0141670	TcSYL_0141670.t1	Cellular Component	GO:0005737	cytoplasm
TcSYL_0141670	TcSYL_0141670.t1	Molecular Function	GO:0005524	ATP binding
TcSYL_0141680	TcSYL_0141680.t1	Molecular Function	GO:0003924	GTPase activity
TcSYL_0141680	TcSYL_0141680.t1	Molecular Function	GO:0005525	GTP binding
TcSYL_0141690	TcSYL_0141690.t1	Biological Process	GO:0006801	superoxide metabolic process
TcSYL_0141690	TcSYL_0141690.t1	Biological Process	GO:0055114	oxidation-reduction process
TcSYL_0141690	TcSYL_0141690.t1	Molecular Function	GO:0004784	superoxide dismutase activity
TcSYL_0141690	TcSYL_0141690.t1	Molecular Function	GO:0046872	metal ion binding
TcSYL_0141810	TcSYL_0141810.t1	Biological Process	GO:0000723	telomere maintenance
TcSYL_0141810	TcSYL_0141810.t1	Biological Process	GO:0006281	DNA repair
TcSYL_0141810	TcSYL_0141810.t1	Molecular Function	GO:0003678	DNA helicase activity
TcSYL_0141860	TcSYL_0141860.t1	Biological Process	GO:0006508	proteolysis
TcSYL_0141860	TcSYL_0141860.t1	Molecular Function	GO:0004222	metalloendopeptidase activity
TcSYL_0141860	TcSYL_0141860.t1	Molecular Function	GO:0005524	ATP binding
TcSYL_0141900	TcSYL_0141900.t1	Molecular Function	GO:0004674	protein serine/threonine kinase activity
TcSYL_0142530	TcSYL_0142530.t1	Cellular Component	GO:0005634	nucleus
TcSYL_0142530	TcSYL_0142530.t1	Molecular Function	GO:0003676	nucleic acid binding
TcSYL_0142680	TcSYL_0142680.t1	Molecular Function	GO:0005524	ATP binding
TcSYL_0142690	TcSYL_0142690.t1	Molecular Function	GO:0005524	ATP binding
TcSYL_0142760	TcSYL_0142760.t1	Biological Process	GO:0006412	translation
TcSYL_0142760	TcSYL_0142760.t1	Cellular Component	GO:0005840	ribosome
TcSYL_0142760	TcSYL_0142760.t1	Molecular Function	GO:0003735	structural constituent of ribosome
TcSYL_0142770	TcSYL_0142770.t1	Biological Process	GO:0006432	phenylalanyl-tRNA aminoacylation
TcSYL_0142770	TcSYL_0142770.t1	Biological Process	GO:0043039	tRNA aminoacylation
TcSYL_0142770	TcSYL_0142770.t1	Cellular Component	GO:0005737	cytoplasm
TcSYL_0142770	TcSYL_0142770.t1	Molecular Function	GO:0000049	tRNA binding
TcSYL_0142770	TcSYL_0142770.t1	Molecular Function	GO:0000166	nucleotide binding
TcSYL_0142770	TcSYL_0142770.t1	Molecular Function	GO:0004812	aminoacyl-tRNA ligase activity
TcSYL_0142770	TcSYL_0142770.t1	Molecular Function	GO:0004826	phenylalanine-tRNA ligase activity
TcSYL_0142770	TcSYL_0142770.t1	Molecular Function	GO:0005524	ATP binding
TcSYL_0145210	TcSYL_0145210.t1	Biological Process	GO:0006913	nucleocytoplasmic transport
TcSYL_0145210	TcSYL_0145210.t1	Molecular Function	GO:0003924	GTPase activity
TcSYL_0145210	TcSYL_0145210.t1	Molecular Function	GO:0005525	GTP binding
TcSYL_0145500	TcSYL_0145500.t1	Molecular Function	GO:0005509	calcium ion binding
TcSYL_0145540	TcSYL_0145540.t1	Biological Process	GO:0006886	intracellular protein transport
TcSYL_0145540	TcSYL_0145540.t1	Biological Process	GO:0006888	ER to Golgi vesicle-mediated transport
TcSYL_0145540	TcSYL_0145540.t1	Cellular Component	GO:0030127	COPII vesicle coat
TcSYL_0146050	TcSYL_0146050.t1	Molecular Function	GO:0005515	protein binding
TcSYL_0146090	TcSYL_0146090.t1	Biological Process	GO:0015986	ATP synthesis coupled proton transport
TcSYL_0146090	TcSYL_0146090.t1	Biological Process	GO:0046034	ATP metabolic process
TcSYL_0146090	TcSYL_0146090.t1	Biological Process	GO:1902600	proton transmembrane transport
TcSYL_0146090	TcSYL_0146090.t1	Cellular Component	GO:0045261	proton-transporting ATP synthase complex, catalytic core F(1)
TcSYL_0146090	TcSYL_0146090.t1	Molecular Function	GO:0005524	ATP binding
TcSYL_0146090	TcSYL_0146090.t1	Molecular Function	GO:0046933	proton-transporting ATP synthase activity, rotational mechanism
TcSYL_0146120	TcSYL_0146120.t1	Biological Process	GO:0030001	metal ion transport
TcSYL_0146120	TcSYL_0146120.t1	Biological Process	GO:0055085	transmembrane transport
TcSYL_0146120	TcSYL_0146120.t1	Cellular Component	GO:0016020	membrane
TcSYL_0146120	TcSYL_0146120.t1	Molecular Function	GO:0046873	metal ion transmembrane transporter activity
TcSYL_0146130	TcSYL_0146130.t1	Biological Process	GO:0030001	metal ion transport
TcSYL_0146130	TcSYL_0146130.t1	Biological Process	GO:0055085	transmembrane transport
TcSYL_0146130	TcSYL_0146130.t1	Cellular Component	GO:0016020	membrane
TcSYL_0146130	TcSYL_0146130.t1	Molecular Function	GO:0046873	metal ion transmembrane transporter activity
TcSYL_0146140	TcSYL_0146140.t1	Biological Process	GO:0006486	protein glycosylation
TcSYL_0146140	TcSYL_0146140.t1	Cellular Component	GO:0016020	membrane
TcSYL_0146140	TcSYL_0146140.t1	Molecular Function	GO:0008417	fucosyltransferase activity
TcSYL_0146180	TcSYL_0146180.t1	Biological Process	GO:0055114	oxidation-reduction process
TcSYL_0146180	TcSYL_0146180.t1	Molecular Function	GO:0050661	NADP binding
TcSYL_0146180	TcSYL_0146180.t1	Molecular Function	GO:0051287	NAD binding
TcSYL_0146210	TcSYL_0146210.t1	Biological Process	GO:0007018	microtubule-based movement
TcSYL_0146210	TcSYL_0146210.t1	Cellular Component	GO:0030286	dynein complex
TcSYL_0146210	TcSYL_0146210.t1	Molecular Function	GO:0003777	microtubule motor activity
TcSYL_0146330	TcSYL_0146330.t1	Molecular Function	GO:0003924	GTPase activity
TcSYL_0146340	TcSYL_0146340.t1	Biological Process	GO:0006281	DNA repair
TcSYL_0146340	TcSYL_0146340.t1	Molecular Function	GO:0004518	nuclease activity
TcSYL_0146370	TcSYL_0146370.t1	Biological Process	GO:0006511	ubiquitin-dependent protein catabolic process
TcSYL_0146370	TcSYL_0146370.t1	Biological Process	GO:0051603	proteolysis involved in cellular protein catabolic process
TcSYL_0146370	TcSYL_0146370.t1	Cellular Component	GO:0005839	proteasome core complex
TcSYL_0146370	TcSYL_0146370.t1	Cellular Component	GO:0019773	proteasome core complex, alpha-subunit complex
TcSYL_0146370	TcSYL_0146370.t1	Molecular Function	GO:0004175	endopeptidase activity
TcSYL_0146370	TcSYL_0146370.t1	Molecular Function	GO:0004298	threonine-type endopeptidase activity
TcSYL_0146380	TcSYL_0146380.t1	Molecular Function	GO:0005515	protein binding
TcSYL_0146610	TcSYL_0146610.t1	Biological Process	GO:0006508	proteolysis
TcSYL_0146610	TcSYL_0146610.t1	Cellular Component	GO:0005622	intracellular
TcSYL_0146610	TcSYL_0146610.t1	Molecular Function	GO:0004198	calcium-dependent cysteine-type endopeptidase activity
TcSYL_0146680	TcSYL_0146680.t1	Cellular Component	GO:0005622	intracellular
TcSYL_0146680	TcSYL_0146680.t1	Molecular Function	GO:0005525	GTP binding
TcSYL_0147240	TcSYL_0147240.t1	Biological Process	GO:0006412	translation
TcSYL_0147240	TcSYL_0147240.t1	Cellular Component	GO:0005622	intracellular
TcSYL_0147240	TcSYL_0147240.t1	Cellular Component	GO:0005840	ribosome
TcSYL_0147240	TcSYL_0147240.t1	Molecular Function	GO:0003735	structural constituent of ribosome
TcSYL_0147420	TcSYL_0147420.t1	Molecular Function	GO:0003676	nucleic acid binding
TcSYL_0147480	TcSYL_0147480.t1	Molecular Function	GO:0016746	transferase activity, transferring acyl groups
TcSYL_0155910	TcSYL_0155910.t1	Molecular Function	GO:0005524	ATP binding
TcSYL_0155910	TcSYL_0155910.t1	Molecular Function	GO:0016887	ATPase activity
TcSYL_0155920	TcSYL_0155920.t1	Molecular Function	GO:0005524	ATP binding
TcSYL_0155950	TcSYL_0155950.t1	Biological Process	GO:0055085	transmembrane transport
TcSYL_0155950	TcSYL_0155950.t1	Cellular Component	GO:0016021	integral component of membrane
TcSYL_0155970	TcSYL_0155970.t1	Biological Process	GO:0006468	protein phosphorylation
TcSYL_0155970	TcSYL_0155970.t1	Molecular Function	GO:0004672	protein kinase activity
TcSYL_0155970	TcSYL_0155970.t1	Molecular Function	GO:0005524	ATP binding
TcSYL_0156020	TcSYL_0156020.t1	Biological Process	GO:0006468	protein phosphorylation
TcSYL_0156020	TcSYL_0156020.t1	Molecular Function	GO:0004672	protein kinase activity
TcSYL_0156020	TcSYL_0156020.t1	Molecular Function	GO:0005524	ATP binding
TcSYL_0156030	TcSYL_0156030.t1	Molecular Function	GO:0005515	protein binding
TcSYL_0156090	TcSYL_0156090.t1	Molecular Function	GO:0005524	ATP binding
TcSYL_0156090	TcSYL_0156090.t1	Molecular Function	GO:0016787	hydrolase activity
TcSYL_0156490	TcSYL_0156490.t1	Cellular Component	GO:0005739	mitochondrion
TcSYL_0156490	TcSYL_0156490.t1	Molecular Function	GO:0003735	structural constituent of ribosome
TcSYL_0156520	TcSYL_0156520.t1	Biological Process	GO:0006412	translation
TcSYL_0156520	TcSYL_0156520.t1	Cellular Component	GO:0005622	intracellular
TcSYL_0156520	TcSYL_0156520.t1	Cellular Component	GO:0005840	ribosome
TcSYL_0156520	TcSYL_0156520.t1	Molecular Function	GO:0003735	structural constituent of ribosome
TcSYL_0156540	TcSYL_0156540.t1	Biological Process	GO:0006904	vesicle docking involved in exocytosis
TcSYL_0156540	TcSYL_0156540.t1	Biological Process	GO:0016192	vesicle-mediated transport
TcSYL_0156610	TcSYL_0156610.t1	Molecular Function	GO:0005515	protein binding
TcSYL_0156660	TcSYL_0156660.t1	Biological Process	GO:0006468	protein phosphorylation
TcSYL_0156660	TcSYL_0156660.t1	Molecular Function	GO:0004672	protein kinase activity
TcSYL_0156660	TcSYL_0156660.t1	Molecular Function	GO:0005524	ATP binding
TcSYL_0156750	TcSYL_0156750.t1	Molecular Function	GO:0005524	ATP binding
TcSYL_0156750	TcSYL_0156750.t1	Molecular Function	GO:0008716	D-alanine-D-alanine ligase activity
TcSYL_0156750	TcSYL_0156750.t1	Molecular Function	GO:0046872	metal ion binding
TcSYL_0156910	TcSYL_0156910.t1	Biological Process	GO:0006468	protein phosphorylation
TcSYL_0156910	TcSYL_0156910.t1	Molecular Function	GO:0004672	protein kinase activity
TcSYL_0156910	TcSYL_0156910.t1	Molecular Function	GO:0005524	ATP binding
TcSYL_0157150	TcSYL_0157150.t1	Biological Process	GO:0009165	nucleotide biosynthetic process
TcSYL_0157150	TcSYL_0157150.t1	Molecular Function	GO:0000287	magnesium ion binding
TcSYL_0157150	TcSYL_0157150.t1	Molecular Function	GO:0004749	ribose phosphate diphosphokinase activity
TcSYL_0158180	TcSYL_0158180.t1	Molecular Function	GO:0005515	protein binding
TcSYL_0158420	TcSYL_0158420.t1	Biological Process	GO:0007018	microtubule-based movement
TcSYL_0158420	TcSYL_0158420.t1	Molecular Function	GO:0003777	microtubule motor activity
TcSYL_0158420	TcSYL_0158420.t1	Molecular Function	GO:0005524	ATP binding
TcSYL_0158420	TcSYL_0158420.t1	Molecular Function	GO:0008017	microtubule binding
TcSYL_0158500	TcSYL_0158500.t1	Molecular Function	GO:0005515	protein binding
TcSYL_0158520	TcSYL_0158520.t1	Biological Process	GO:0006468	protein phosphorylation
TcSYL_0158520	TcSYL_0158520.t1	Molecular Function	GO:0004672	protein kinase activity
TcSYL_0158520	TcSYL_0158520.t1	Molecular Function	GO:0005524	ATP binding
TcSYL_0159050	TcSYL_0159050.t1	Molecular Function	GO:0003824	catalytic activity
TcSYL_0159110	TcSYL_0159110.t1	Biological Process	GO:0008033	tRNA processing
TcSYL_0159110	TcSYL_0159110.t1	Biological Process	GO:0055114	oxidation-reduction process
TcSYL_0159110	TcSYL_0159110.t1	Molecular Function	GO:0017150	tRNA dihydrouridine synthase activity
TcSYL_0159110	TcSYL_0159110.t1	Molecular Function	GO:0050660	flavin adenine dinucleotide binding
TcSYL_0159440	TcSYL_0159440.t1	Molecular Function	GO:0000062	fatty-acyl-CoA binding
TcSYL_0159490	TcSYL_0159490.t1	Molecular Function	GO:0003677	DNA binding
TcSYL_0159500	TcSYL_0159500.t1	Biological Process	GO:0006164	purine nucleotide biosynthetic process
TcSYL_0159500	TcSYL_0159500.t1	Biological Process	GO:0055114	oxidation-reduction process
TcSYL_0159500	TcSYL_0159500.t1	Molecular Function	GO:0003824	catalytic activity
TcSYL_0159500	TcSYL_0159500.t1	Molecular Function	GO:0003938	IMP dehydrogenase activity
TcSYL_0159540	TcSYL_0159540.t1	Molecular Function	GO:0003676	nucleic acid binding
TcSYL_0159800	TcSYL_0159800.t1	Biological Process	GO:0006812	cation transport
TcSYL_0159800	TcSYL_0159800.t1	Biological Process	GO:0055085	transmembrane transport
TcSYL_0159800	TcSYL_0159800.t1	Cellular Component	GO:0016021	integral component of membrane
TcSYL_0159800	TcSYL_0159800.t1	Molecular Function	GO:0015299	solute:proton antiporter activity
TcSYL_0159950	TcSYL_0159950.t1	Biological Process	GO:0055114	oxidation-reduction process
TcSYL_0159950	TcSYL_0159950.t1	Molecular Function	GO:0016491	oxidoreductase activity
TcSYL_0159950	TcSYL_0159950.t1	Molecular Function	GO:0050660	flavin adenine dinucleotide binding
TcSYL_0159950	TcSYL_0159950.t1	Molecular Function	GO:0071949	FAD binding
TcSYL_0163570	TcSYL_0163570.t1	Molecular Function	GO:0016491	oxidoreductase activity
TcSYL_0164150	TcSYL_0164150.t1	Biological Process	GO:0006207	'de novo' pyrimidine nucleobase biosynthetic process
TcSYL_0164150	TcSYL_0164150.t1	Biological Process	GO:0006221	pyrimidine nucleotide biosynthetic process
TcSYL_0164150	TcSYL_0164150.t1	Biological Process	GO:0008152	metabolic process
TcSYL_0164150	TcSYL_0164150.t1	Molecular Function	GO:0003824	catalytic activity
TcSYL_0164150	TcSYL_0164150.t1	Molecular Function	GO:0004590	orotidine-5'-phosphate decarboxylase activity
TcSYL_0164810	TcSYL_0164810.t1	Molecular Function	GO:0005515	protein binding
TcSYL_0165460	TcSYL_0165460.t1	Biological Process	GO:0006413	translational initiation
TcSYL_0165460	TcSYL_0165460.t1	Molecular Function	GO:0003723	RNA binding
TcSYL_0165460	TcSYL_0165460.t1	Molecular Function	GO:0003743	translation initiation factor activity
TcSYL_0166920	TcSYL_0166920.t1	Biological Process	GO:0055114	oxidation-reduction process
TcSYL_0166920	TcSYL_0166920.t1	Molecular Function	GO:0016491	oxidoreductase activity
TcSYL_0166920	TcSYL_0166920.t1	Molecular Function	GO:0050661	NADP binding
TcSYL_0166920	TcSYL_0166920.t1	Molecular Function	GO:0051287	NAD binding
TcSYL_0166980	TcSYL_0166980.t1	Molecular Function	GO:0003676	nucleic acid binding
TcSYL_0167050	TcSYL_0167050.t1	Biological Process	GO:0007018	microtubule-based movement
TcSYL_0167050	TcSYL_0167050.t1	Molecular Function	GO:0003777	microtubule motor activity
TcSYL_0167050	TcSYL_0167050.t1	Molecular Function	GO:0005524	ATP binding
TcSYL_0167050	TcSYL_0167050.t1	Molecular Function	GO:0008017	microtubule binding
TcSYL_0167150	TcSYL_0167150.t1	Biological Process	GO:0006418	tRNA aminoacylation for protein translation
TcSYL_0167150	TcSYL_0167150.t1	Molecular Function	GO:0000166	nucleotide binding
TcSYL_0167150	TcSYL_0167150.t1	Molecular Function	GO:0004812	aminoacyl-tRNA ligase activity
TcSYL_0167150	TcSYL_0167150.t1	Molecular Function	GO:0005524	ATP binding
TcSYL_0167260	TcSYL_0167260.t1	Cellular Component	GO:0005634	nucleus
TcSYL_0167290	TcSYL_0167290.t1	Biological Process	GO:0008152	metabolic process
TcSYL_0167290	TcSYL_0167290.t1	Molecular Function	GO:0003824	catalytic activity
TcSYL_0167320	TcSYL_0167320.t1	Biological Process	GO:0055114	oxidation-reduction process
TcSYL_0167320	TcSYL_0167320.t1	Molecular Function	GO:0016491	oxidoreductase activity
TcSYL_0167330	TcSYL_0167330.t1	Biological Process	GO:0006427	histidyl-tRNA aminoacylation
TcSYL_0167330	TcSYL_0167330.t1	Cellular Component	GO:0005737	cytoplasm
TcSYL_0167330	TcSYL_0167330.t1	Molecular Function	GO:0004821	histidine-tRNA ligase activity
TcSYL_0167330	TcSYL_0167330.t1	Molecular Function	GO:0005524	ATP binding
TcSYL_0167480	TcSYL_0167480.t1	Biological Process	GO:0007018	microtubule-based movement
TcSYL_0167480	TcSYL_0167480.t1	Molecular Function	GO:0003777	microtubule motor activity
TcSYL_0167480	TcSYL_0167480.t1	Molecular Function	GO:0005524	ATP binding
TcSYL_0167480	TcSYL_0167480.t1	Molecular Function	GO:0008017	microtubule binding
TcSYL_0169020	TcSYL_0169020.t1	Biological Process	GO:0006468	protein phosphorylation
TcSYL_0169020	TcSYL_0169020.t1	Molecular Function	GO:0004672	protein kinase activity
TcSYL_0169020	TcSYL_0169020.t1	Molecular Function	GO:0005524	ATP binding
TcSYL_0169200	TcSYL_0169200.t1	Biological Process	GO:0001678	cellular glucose homeostasis
TcSYL_0169200	TcSYL_0169200.t1	Biological Process	GO:0005975	carbohydrate metabolic process
TcSYL_0169200	TcSYL_0169200.t1	Molecular Function	GO:0004396	hexokinase activity
TcSYL_0169200	TcSYL_0169200.t1	Molecular Function	GO:0005524	ATP binding
TcSYL_0169200	TcSYL_0169200.t1	Molecular Function	GO:0005536	glucose binding
TcSYL_0169200	TcSYL_0169200.t1	Molecular Function	GO:0016773	phosphotransferase activity, alcohol group as acceptor
TcSYL_0169920	TcSYL_0169920.t1	Molecular Function	GO:0003824	catalytic activity
TcSYL_0169920	TcSYL_0169920.t1	Molecular Function	GO:0046872	metal ion binding
TcSYL_0169970	TcSYL_0169970.t1	Molecular Function	GO:0003676	nucleic acid binding
TcSYL_0169980	TcSYL_0169980.t1	Biological Process	GO:0055114	oxidation-reduction process
TcSYL_0169980	TcSYL_0169980.t1	Molecular Function	GO:0016491	oxidoreductase activity
TcSYL_0170010	TcSYL_0170010.t1	Biological Process	GO:0015031	protein transport
TcSYL_0170010	TcSYL_0170010.t1	Biological Process	GO:0042147	retrograde transport, endosome to Golgi
TcSYL_0170010	TcSYL_0170010.t1	Cellular Component	GO:0030906	retromer, cargo-selective complex
TcSYL_0170020	TcSYL_0170020.t1	Biological Process	GO:0015031	protein transport
TcSYL_0170020	TcSYL_0170020.t1	Biological Process	GO:0042147	retrograde transport, endosome to Golgi
TcSYL_0170020	TcSYL_0170020.t1	Cellular Component	GO:0030906	retromer, cargo-selective complex
TcSYL_0170020	TcSYL_0170020.t1	Molecular Function	GO:0005488	binding
TcSYL_0170030	TcSYL_0170030.t1	Biological Process	GO:0006457	protein folding
TcSYL_0170030	TcSYL_0170030.t1	Molecular Function	GO:0031072	heat shock protein binding
TcSYL_0170030	TcSYL_0170030.t1	Molecular Function	GO:0051082	unfolded protein binding
TcSYL_0170370	TcSYL_0170370.t1	Biological Process	GO:0006281	DNA repair
TcSYL_0170410	TcSYL_0170410.t1	Biological Process	GO:0015991	ATP hydrolysis coupled proton transport
TcSYL_0170410	TcSYL_0170410.t1	Cellular Component	GO:0033177	proton-transporting two-sector ATPase complex, proton-transporting domain
TcSYL_0170410	TcSYL_0170410.t1	Molecular Function	GO:0015078	proton transmembrane transporter activity
TcSYL_0170460	TcSYL_0170460.t1	Biological Process	GO:0006418	tRNA aminoacylation for protein translation
TcSYL_0170460	TcSYL_0170460.t1	Molecular Function	GO:0000166	nucleotide binding
TcSYL_0170460	TcSYL_0170460.t1	Molecular Function	GO:0004812	aminoacyl-tRNA ligase activity
TcSYL_0170460	TcSYL_0170460.t1	Molecular Function	GO:0005524	ATP binding
TcSYL_0170470	TcSYL_0170470.t1	Biological Process	GO:0006418	tRNA aminoacylation for protein translation
TcSYL_0170470	TcSYL_0170470.t1	Molecular Function	GO:0000166	nucleotide binding
TcSYL_0170470	TcSYL_0170470.t1	Molecular Function	GO:0004812	aminoacyl-tRNA ligase activity
TcSYL_0170470	TcSYL_0170470.t1	Molecular Function	GO:0005524	ATP binding
TcSYL_0171020	TcSYL_0171020.t1	Biological Process	GO:0006298	mismatch repair
TcSYL_0171020	TcSYL_0171020.t1	Molecular Function	GO:0005524	ATP binding
TcSYL_0171020	TcSYL_0171020.t1	Molecular Function	GO:0030983	mismatched DNA binding
TcSYL_0171120	TcSYL_0171120.t1	Molecular Function	GO:0003924	GTPase activity
TcSYL_0171130	TcSYL_0171130.t1	Biological Process	GO:0007018	microtubule-based movement
TcSYL_0171130	TcSYL_0171130.t1	Molecular Function	GO:0003777	microtubule motor activity
TcSYL_0171130	TcSYL_0171130.t1	Molecular Function	GO:0005524	ATP binding
TcSYL_0171130	TcSYL_0171130.t1	Molecular Function	GO:0008017	microtubule binding
TcSYL_0171140	TcSYL_0171140.t1	Biological Process	GO:0007018	microtubule-based movement
TcSYL_0171140	TcSYL_0171140.t1	Molecular Function	GO:0003777	microtubule motor activity
TcSYL_0171140	TcSYL_0171140.t1	Molecular Function	GO:0005524	ATP binding
TcSYL_0171140	TcSYL_0171140.t1	Molecular Function	GO:0008017	microtubule binding
TcSYL_0171190	TcSYL_0171190.t1	Biological Process	GO:0006457	protein folding
TcSYL_0171190	TcSYL_0171190.t1	Molecular Function	GO:0005524	ATP binding
TcSYL_0171190	TcSYL_0171190.t1	Molecular Function	GO:0051082	unfolded protein binding
TcSYL_0171200	TcSYL_0171200.t1	Biological Process	GO:0006508	proteolysis
TcSYL_0171200	TcSYL_0171200.t1	Molecular Function	GO:0004185	serine-type carboxypeptidase activity
TcSYL_0171740	TcSYL_0171740.t1	Biological Process	GO:0055114	oxidation-reduction process
TcSYL_0172090	TcSYL_0172090.t1	Cellular Component	GO:0016020	membrane
TcSYL_0172090	TcSYL_0172090.t1	Molecular Function	GO:0005524	ATP binding
TcSYL_0172090	TcSYL_0172090.t1	Molecular Function	GO:0016887	ATPase activity
TcSYL_0172170	TcSYL_0172170.t1	Biological Process	GO:0005975	carbohydrate metabolic process
TcSYL_0172170	TcSYL_0172170.t1	Biological Process	GO:0019318	hexose metabolic process
TcSYL_0172170	TcSYL_0172170.t1	Molecular Function	GO:0003824	catalytic activity
TcSYL_0172170	TcSYL_0172170.t1	Molecular Function	GO:0016853	isomerase activity
TcSYL_0172170	TcSYL_0172170.t1	Molecular Function	GO:0030246	carbohydrate binding
TcSYL_0172400	TcSYL_0172400.t1	Molecular Function	GO:0005515	protein binding
TcSYL_0172540	TcSYL_0172540.t1	Biological Process	GO:0032259	methylation
TcSYL_0172540	TcSYL_0172540.t1	Molecular Function	GO:0005515	protein binding
TcSYL_0172540	TcSYL_0172540.t1	Molecular Function	GO:0008168	methyltransferase activity
TcSYL_0172550	TcSYL_0172550.t1	Biological Process	GO:0032259	methylation
TcSYL_0172550	TcSYL_0172550.t1	Molecular Function	GO:0008168	methyltransferase activity
TcSYL_0172590	TcSYL_0172590.t1	Biological Process	GO:0008152	metabolic process
TcSYL_0172590	TcSYL_0172590.t1	Molecular Function	GO:0003824	catalytic activity
TcSYL_0172650	TcSYL_0172650.t1	Molecular Function	GO:0005509	calcium ion binding
TcSYL_0172670	TcSYL_0172670.t1	Molecular Function	GO:0003676	nucleic acid binding
TcSYL_0172670	TcSYL_0172670.t1	Molecular Function	GO:0004527	exonuclease activity
TcSYL_0173220	TcSYL_0173220.t1	Molecular Function	GO:0008641	ubiquitin-like modifier activating enzyme activity
TcSYL_0173270	TcSYL_0173270.t1	Biological Process	GO:0007018	microtubule-based movement
TcSYL_0173270	TcSYL_0173270.t1	Molecular Function	GO:0003777	microtubule motor activity
TcSYL_0173270	TcSYL_0173270.t1	Molecular Function	GO:0005524	ATP binding
TcSYL_0173270	TcSYL_0173270.t1	Molecular Function	GO:0008017	microtubule binding
TcSYL_0173940	TcSYL_0173940.t1	Molecular Function	GO:0003676	nucleic acid binding
TcSYL_0174260	TcSYL_0174260.t1	Biological Process	GO:0055114	oxidation-reduction process
TcSYL_0174260	TcSYL_0174260.t1	Molecular Function	GO:0003824	catalytic activity
TcSYL_0174260	TcSYL_0174260.t1	Molecular Function	GO:0016491	oxidoreductase activity
TcSYL_0174260	TcSYL_0174260.t1	Molecular Function	GO:0050660	flavin adenine dinucleotide binding
TcSYL_0174260	TcSYL_0174260.t1	Molecular Function	GO:0071949	FAD binding
TcSYL_0174330	TcSYL_0174330.t1	Biological Process	GO:0006812	cation transport
TcSYL_0174330	TcSYL_0174330.t1	Biological Process	GO:0055085	transmembrane transport
TcSYL_0174330	TcSYL_0174330.t1	Cellular Component	GO:0016021	integral component of membrane
TcSYL_0174330	TcSYL_0174330.t1	Molecular Function	GO:0015299	solute:proton antiporter activity
TcSYL_0174360	TcSYL_0174360.t1	Molecular Function	GO:0005515	protein binding
TcSYL_0174550	TcSYL_0174550.t1	Biological Process	GO:0006508	proteolysis
TcSYL_0174550	TcSYL_0174550.t1	Cellular Component	GO:0005622	intracellular
TcSYL_0174550	TcSYL_0174550.t1	Molecular Function	GO:0004177	aminopeptidase activity
TcSYL_0174560	TcSYL_0174560.t1	Molecular Function	GO:0005515	protein binding
TcSYL_0174600	TcSYL_0174600.t1	Molecular Function	GO:0005524	ATP binding
TcSYL_0174610	TcSYL_0174610.t1	Biological Process	GO:0006457	protein folding
TcSYL_0174610	TcSYL_0174610.t1	Molecular Function	GO:0005524	ATP binding
TcSYL_0174610	TcSYL_0174610.t1	Molecular Function	GO:0051082	unfolded protein binding
TcSYL_0174660	TcSYL_0174660.t1	Biological Process	GO:0006281	DNA repair
TcSYL_0174660	TcSYL_0174660.t1	Molecular Function	GO:0004518	nuclease activity
TcSYL_0174730	TcSYL_0174730.t1	Molecular Function	GO:0005524	ATP binding
TcSYL_0174730	TcSYL_0174730.t1	Molecular Function	GO:0016887	ATPase activity
TcSYL_0174760	TcSYL_0174760.t1	Biological Process	GO:0007018	microtubule-based movement
TcSYL_0174760	TcSYL_0174760.t1	Cellular Component	GO:0030286	dynein complex
TcSYL_0174760	TcSYL_0174760.t1	Molecular Function	GO:0003777	microtubule motor activity
TcSYL_0174780	TcSYL_0174780.t1	Molecular Function	GO:0000166	nucleotide binding
TcSYL_0174780	TcSYL_0174780.t1	Molecular Function	GO:0003676	nucleic acid binding
TcSYL_0174780	TcSYL_0174780.t1	Molecular Function	GO:0003677	DNA binding
TcSYL_0174780	TcSYL_0174780.t1	Molecular Function	GO:0003887	DNA-directed DNA polymerase activity
TcSYL_0174810	TcSYL_0174810.t1	Molecular Function	GO:0003824	catalytic activity
TcSYL_0174810	TcSYL_0174810.t1	Molecular Function	GO:0051536	iron-sulfur cluster binding
TcSYL_0174970	TcSYL_0174970.t1	Molecular Function	GO:0003677	DNA binding
TcSYL_0175000	TcSYL_0175000.t1	Biological Process	GO:0030163	protein catabolic process
TcSYL_0175000	TcSYL_0175000.t1	Cellular Component	GO:0005737	cytoplasm
TcSYL_0175000	TcSYL_0175000.t1	Molecular Function	GO:0005524	ATP binding
TcSYL_0175000	TcSYL_0175000.t1	Molecular Function	GO:0016787	hydrolase activity
TcSYL_0175300	TcSYL_0175300.t1	Biological Process	GO:0006508	proteolysis
TcSYL_0175300	TcSYL_0175300.t1	Molecular Function	GO:0004197	cysteine-type endopeptidase activity
TcSYL_0175300	TcSYL_0175300.t1	Molecular Function	GO:0008234	cysteine-type peptidase activity
TcSYL_0175430	TcSYL_0175430.t1	Biological Process	GO:0006508	proteolysis
TcSYL_0175430	TcSYL_0175430.t1	Molecular Function	GO:0004197	cysteine-type endopeptidase activity
TcSYL_0175430	TcSYL_0175430.t1	Molecular Function	GO:0008234	cysteine-type peptidase activity
TcSYL_0176270	TcSYL_0176270.t1	Biological Process	GO:0006508	proteolysis
TcSYL_0176270	TcSYL_0176270.t1	Molecular Function	GO:0004197	cysteine-type endopeptidase activity
TcSYL_0176270	TcSYL_0176270.t1	Molecular Function	GO:0008234	cysteine-type peptidase activity
TcSYL_0177440	TcSYL_0177440.t1	Molecular Function	GO:0005515	protein binding
TcSYL_0178110	TcSYL_0178110.t1	Biological Process	GO:0006508	proteolysis
TcSYL_0178110	TcSYL_0178110.t1	Molecular Function	GO:0008234	cysteine-type peptidase activity
TcSYL_0178360	TcSYL_0178360.t1	Biological Process	GO:0009058	biosynthetic process
TcSYL_0178360	TcSYL_0178360.t1	Molecular Function	GO:0030170	pyridoxal phosphate binding
TcSYL_0178370	TcSYL_0178370.t1	Biological Process	GO:0009058	biosynthetic process
TcSYL_0178370	TcSYL_0178370.t1	Molecular Function	GO:0030170	pyridoxal phosphate binding
TcSYL_0178560	TcSYL_0178560.t1	Molecular Function	GO:0003824	catalytic activity
TcSYL_0178560	TcSYL_0178560.t1	Molecular Function	GO:0030976	thiamine pyrophosphate binding
TcSYL_0178570	TcSYL_0178570.t1	Molecular Function	GO:0030976	thiamine pyrophosphate binding
TcSYL_0179090	TcSYL_0179090.t1	Molecular Function	GO:0005488	binding
TcSYL_0179190	TcSYL_0179190.t1	Molecular Function	GO:0003676	nucleic acid binding
TcSYL_0179200	TcSYL_0179200.t1	Biological Process	GO:0007018	microtubule-based movement
TcSYL_0179200	TcSYL_0179200.t1	Molecular Function	GO:0003777	microtubule motor activity
TcSYL_0179200	TcSYL_0179200.t1	Molecular Function	GO:0005524	ATP binding
TcSYL_0179200	TcSYL_0179200.t1	Molecular Function	GO:0008017	microtubule binding
TcSYL_0179520	TcSYL_0179520.t1	Molecular Function	GO:0008239	dipeptidyl-peptidase activity
TcSYL_0179710	TcSYL_0179710.t1	Biological Process	GO:0006468	protein phosphorylation
TcSYL_0179710	TcSYL_0179710.t1	Molecular Function	GO:0004672	protein kinase activity
TcSYL_0179710	TcSYL_0179710.t1	Molecular Function	GO:0005524	ATP binding
TcSYL_0179830	TcSYL_0179830.t1	Molecular Function	GO:0003725	double-stranded RNA binding
TcSYL_0179850	TcSYL_0179850.t1	Molecular Function	GO:0003676	nucleic acid binding
TcSYL_0179850	TcSYL_0179850.t1	Molecular Function	GO:0005524	ATP binding
TcSYL_0180000	TcSYL_0180000.t1	Biological Process	GO:0006511	ubiquitin-dependent protein catabolic process
TcSYL_0180000	TcSYL_0180000.t1	Molecular Function	GO:0031625	ubiquitin protein ligase binding
TcSYL_0180010	TcSYL_0180010.t1	Biological Process	GO:0006511	ubiquitin-dependent protein catabolic process
TcSYL_0180010	TcSYL_0180010.t1	Molecular Function	GO:0031625	ubiquitin protein ligase binding
TcSYL_0180020	TcSYL_0180020.t1	Biological Process	GO:0006511	ubiquitin-dependent protein catabolic process
TcSYL_0180020	TcSYL_0180020.t1	Molecular Function	GO:0031625	ubiquitin protein ligase binding
TcSYL_0180340	TcSYL_0180340.t1	Molecular Function	GO:0003824	catalytic activity
TcSYL_0180340	TcSYL_0180340.t1	Molecular Function	GO:0046537	2,3-bisphosphoglycerate-independent phosphoglycerate mutase activity
TcSYL_0180610	TcSYL_0180610.t1	Biological Process	GO:0006265	DNA topological change
TcSYL_0180610	TcSYL_0180610.t1	Molecular Function	GO:0003677	DNA binding
TcSYL_0180610	TcSYL_0180610.t1	Molecular Function	GO:0003918	DNA topoisomerase type II (ATP-hydrolyzing) activity
TcSYL_0180610	TcSYL_0180610.t1	Molecular Function	GO:0005524	ATP binding
TcSYL_0180910	TcSYL_0180910.t1	Biological Process	GO:0006470	protein dephosphorylation
TcSYL_0180910	TcSYL_0180910.t1	Molecular Function	GO:0004725	protein tyrosine phosphatase activity
TcSYL_0180910	TcSYL_0180910.t1	Molecular Function	GO:0008239	dipeptidyl-peptidase activity
TcSYL_0180910	TcSYL_0180910.t1	Molecular Function	GO:0016787	hydrolase activity
TcSYL_0181410	TcSYL_0181410.t1	Biological Process	GO:0008152	metabolic process
TcSYL_0181410	TcSYL_0181410.t1	Molecular Function	GO:0016746	transferase activity, transferring acyl groups
TcSYL_0181420	TcSYL_0181420.t1	Biological Process	GO:0046034	ATP metabolic process
TcSYL_0181420	TcSYL_0181420.t1	Biological Process	GO:1902600	proton transmembrane transport
TcSYL_0181710	TcSYL_0181710.t1	Biological Process	GO:0055114	oxidation-reduction process
TcSYL_0181710	TcSYL_0181710.t1	Molecular Function	GO:0016627	oxidoreductase activity, acting on the CH-CH group of donors
TcSYL_0181710	TcSYL_0181710.t1	Molecular Function	GO:0050660	flavin adenine dinucleotide binding
TcSYL_0181720	TcSYL_0181720.t1	Biological Process	GO:0055114	oxidation-reduction process
TcSYL_0181720	TcSYL_0181720.t1	Molecular Function	GO:0016627	oxidoreductase activity, acting on the CH-CH group of donors
TcSYL_0181730	TcSYL_0181730.t1	Biological Process	GO:0055114	oxidation-reduction process
TcSYL_0181730	TcSYL_0181730.t1	Molecular Function	GO:0016627	oxidoreductase activity, acting on the CH-CH group of donors
TcSYL_0182020	TcSYL_0182020.t1	Molecular Function	GO:0005488	binding
TcSYL_0182180	TcSYL_0182180.t1	Biological Process	GO:0006886	intracellular protein transport
TcSYL_0182180	TcSYL_0182180.t1	Biological Process	GO:0016192	vesicle-mediated transport
TcSYL_0182180	TcSYL_0182180.t1	Cellular Component	GO:0030117	membrane coat
TcSYL_0182180	TcSYL_0182180.t1	Molecular Function	GO:0005488	binding
TcSYL_0182550	TcSYL_0182550.t1	Molecular Function	GO:0005515	protein binding
TcSYL_0184890	TcSYL_0184890.t1	Molecular Function	GO:0005515	protein binding
TcSYL_0186380	TcSYL_0186380.t1	Molecular Function	GO:0008641	ubiquitin-like modifier activating enzyme activity
TcSYL_0188000	TcSYL_0188000.t1	Cellular Component	GO:0031514	motile cilium
TcSYL_0188000	TcSYL_0188000.t1	Molecular Function	GO:0005516	calmodulin binding
TcSYL_0188280	TcSYL_0188280.t1	Cellular Component	GO:0005622	intracellular
TcSYL_0188280	TcSYL_0188280.t1	Molecular Function	GO:0005525	GTP binding
TcSYL_0189090	TcSYL_0189090.t1	Biological Process	GO:0006511	ubiquitin-dependent protein catabolic process
TcSYL_0189090	TcSYL_0189090.t1	Molecular Function	GO:0031625	ubiquitin protein ligase binding
TcSYL_0190220	TcSYL_0190220.t1	Biological Process	GO:0006468	protein phosphorylation
TcSYL_0190220	TcSYL_0190220.t1	Molecular Function	GO:0004672	protein kinase activity
TcSYL_0190220	TcSYL_0190220.t1	Molecular Function	GO:0005524	ATP binding
TcSYL_0190250	TcSYL_0190250.t1	Biological Process	GO:0007034	vacuolar transport
TcSYL_0191490	TcSYL_0191490.t1	Biological Process	GO:0006006	glucose metabolic process
TcSYL_0191490	TcSYL_0191490.t1	Biological Process	GO:0055114	oxidation-reduction process
TcSYL_0191490	TcSYL_0191490.t1	Molecular Function	GO:0004345	glucose-6-phosphate dehydrogenase activity
TcSYL_0191490	TcSYL_0191490.t1	Molecular Function	GO:0050661	NADP binding
TcSYL_0192200	TcSYL_0192200.t1	Cellular Component	GO:0000786	nucleosome
TcSYL_0192200	TcSYL_0192200.t1	Cellular Component	GO:0005634	nucleus
TcSYL_0192200	TcSYL_0192200.t1	Molecular Function	GO:0003677	DNA binding
TcSYL_0192200	TcSYL_0192200.t1	Molecular Function	GO:0046982	protein heterodimerization activity
TcSYL_0196150	TcSYL_0196150.t1	Biological Process	GO:0006508	proteolysis
TcSYL_0196150	TcSYL_0196150.t1	Cellular Component	GO:0016020	membrane
TcSYL_0196150	TcSYL_0196150.t1	Molecular Function	GO:0004222	metalloendopeptidase activity
TcSYL_0196150	TcSYL_0196150.t1	Molecular Function	GO:0005524	ATP binding
TcSYL_0200810	TcSYL_0200810.t1	Molecular Function	GO:0003676	nucleic acid binding
TcSYL_0200820	TcSYL_0200820.t1	Biological Process	GO:0006419	alanyl-tRNA aminoacylation
TcSYL_0200820	TcSYL_0200820.t1	Biological Process	GO:0043039	tRNA aminoacylation
TcSYL_0200820	TcSYL_0200820.t1	Cellular Component	GO:0005737	cytoplasm
TcSYL_0200820	TcSYL_0200820.t1	Molecular Function	GO:0000166	nucleotide binding
TcSYL_0200820	TcSYL_0200820.t1	Molecular Function	GO:0003676	nucleic acid binding
TcSYL_0200820	TcSYL_0200820.t1	Molecular Function	GO:0004812	aminoacyl-tRNA ligase activity
TcSYL_0200820	TcSYL_0200820.t1	Molecular Function	GO:0004813	alanine-tRNA ligase activity
TcSYL_0200820	TcSYL_0200820.t1	Molecular Function	GO:0005524	ATP binding
TcSYL_0200830	TcSYL_0200830.t1	Biological Process	GO:0006412	translation
TcSYL_0200830	TcSYL_0200830.t1	Cellular Component	GO:0005622	intracellular
TcSYL_0200830	TcSYL_0200830.t1	Cellular Component	GO:0005840	ribosome
TcSYL_0200830	TcSYL_0200830.t1	Molecular Function	GO:0003735	structural constituent of ribosome
TcSYL_0200840	TcSYL_0200840.t1	Cellular Component	GO:0005759	mitochondrial matrix
TcSYL_0200850	TcSYL_0200850.t1	Biological Process	GO:0055085	transmembrane transport
TcSYL_0200850	TcSYL_0200850.t1	Cellular Component	GO:0016020	membrane
TcSYL_0200850	TcSYL_0200850.t1	Molecular Function	GO:0015267	channel activity
TcSYL_0200860	TcSYL_0200860.t1	Molecular Function	GO:0005509	calcium ion binding
TcSYL_0200910	TcSYL_0200910.t1	Biological Process	GO:0008299	isoprenoid biosynthetic process
TcSYL_0201300	TcSYL_0201300.t1	Molecular Function	GO:0005515	protein binding
TcSYL_0201340	TcSYL_0201340.t1	Biological Process	GO:0006751	glutathione catabolic process
TcSYL_0201340	TcSYL_0201340.t1	Molecular Function	GO:0003839	gamma-glutamylcyclotransferase activity
TcSYL_0201360	TcSYL_0201360.t1	Biological Process	GO:0006886	intracellular protein transport
TcSYL_0201360	TcSYL_0201360.t1	Biological Process	GO:0016192	vesicle-mediated transport
TcSYL_0201360	TcSYL_0201360.t1	Cellular Component	GO:0030131	clathrin adaptor complex
TcSYL_0201410	TcSYL_0201410.t1	Molecular Function	GO:0005524	ATP binding
TcSYL_0201410	TcSYL_0201410.t1	Molecular Function	GO:0016887	ATPase activity
TcSYL_0201480	TcSYL_0201480.t1	Biological Process	GO:0055085	transmembrane transport
TcSYL_0201550	TcSYL_0201550.t1	Biological Process	GO:0007018	microtubule-based movement
TcSYL_0201550	TcSYL_0201550.t1	Molecular Function	GO:0003777	microtubule motor activity
TcSYL_0201550	TcSYL_0201550.t1	Molecular Function	GO:0005524	ATP binding
TcSYL_0201550	TcSYL_0201550.t1	Molecular Function	GO:0008017	microtubule binding
TcSYL_0201640	TcSYL_0201640.t1	Biological Process	GO:0006412	translation
TcSYL_0201640	TcSYL_0201640.t1	Cellular Component	GO:0005840	ribosome
TcSYL_0201640	TcSYL_0201640.t1	Cellular Component	GO:0015935	small ribosomal subunit
TcSYL_0201640	TcSYL_0201640.t1	Molecular Function	GO:0003735	structural constituent of ribosome
TcSYL_0201680	TcSYL_0201680.t1	Molecular Function	GO:0005509	calcium ion binding
TcSYL_0201760	TcSYL_0201760.t1	Molecular Function	GO:0003677	DNA binding
TcSYL_0201780	TcSYL_0201780.t1	Molecular Function	GO:0000049	tRNA binding
TcSYL_0201800	TcSYL_0201800.t1	Biological Process	GO:0006468	protein phosphorylation
TcSYL_0201800	TcSYL_0201800.t1	Molecular Function	GO:0004672	protein kinase activity
TcSYL_0201800	TcSYL_0201800.t1	Molecular Function	GO:0005524	ATP binding
TcSYL_0201810	TcSYL_0201810.t1	Biological Process	GO:0006561	proline biosynthetic process
TcSYL_0201810	TcSYL_0201810.t1	Biological Process	GO:0055114	oxidation-reduction process
TcSYL_0201810	TcSYL_0201810.t1	Molecular Function	GO:0004735	pyrroline-5-carboxylate reductase activity
TcSYL_0201940	TcSYL_0201940.t1	Biological Process	GO:0006526	arginine biosynthetic process
TcSYL_0201940	TcSYL_0201940.t1	Biological Process	GO:0008152	metabolic process
TcSYL_0201940	TcSYL_0201940.t1	Cellular Component	GO:0005737	cytoplasm
TcSYL_0201940	TcSYL_0201940.t1	Molecular Function	GO:0008777	acetylornithine deacetylase activity
TcSYL_0201940	TcSYL_0201940.t1	Molecular Function	GO:0016787	hydrolase activity
TcSYL_0201960	TcSYL_0201960.t1	Molecular Function	GO:0009055	electron transfer activity
TcSYL_0201960	TcSYL_0201960.t1	Molecular Function	GO:0020037	heme binding
TcSYL_0202000	TcSYL_0202000.t1	Molecular Function	GO:0003824	catalytic activity
TcSYL_0202000	TcSYL_0202000.t1	Molecular Function	GO:0046872	metal ion binding
TcSYL_0202010	TcSYL_0202010.t1	Biological Process	GO:0006508	proteolysis
TcSYL_0202010	TcSYL_0202010.t1	Molecular Function	GO:0003824	catalytic activity
TcSYL_0202010	TcSYL_0202010.t1	Molecular Function	GO:0046872	metal ion binding
TcSYL_0202030	TcSYL_0202030.t1	Biological Process	GO:0008152	metabolic process
TcSYL_0202030	TcSYL_0202030.t1	Molecular Function	GO:0003824	catalytic activity
TcSYL_0202050	TcSYL_0202050.t1	Molecular Function	GO:0005488	binding
TcSYL_0202110	TcSYL_0202110.t1	Molecular Function	GO:0019211	phosphatase activator activity
TcSYL_0202160	TcSYL_0202160.t1	Biological Process	GO:0006468	protein phosphorylation
TcSYL_0202160	TcSYL_0202160.t1	Molecular Function	GO:0004672	protein kinase activity
TcSYL_0202160	TcSYL_0202160.t1	Molecular Function	GO:0005524	ATP binding
TcSYL_0202360	TcSYL_0202360.t1	Biological Process	GO:0006418	tRNA aminoacylation for protein translation
TcSYL_0202360	TcSYL_0202360.t1	Molecular Function	GO:0000166	nucleotide binding
TcSYL_0202360	TcSYL_0202360.t1	Molecular Function	GO:0004812	aminoacyl-tRNA ligase activity
TcSYL_0202360	TcSYL_0202360.t1	Molecular Function	GO:0005524	ATP binding
TcSYL_0202370	TcSYL_0202370.t1	Biological Process	GO:0008152	metabolic process
TcSYL_0202370	TcSYL_0202370.t1	Molecular Function	GO:0016787	hydrolase activity
TcSYL_0202380	TcSYL_0202380.t1	Molecular Function	GO:0004842	ubiquitin-protein transferase activity
TcSYL_0202500	TcSYL_0202500.t1	Molecular Function	GO:0003676	nucleic acid binding
TcSYL_0202500	TcSYL_0202500.t1	Molecular Function	GO:0005524	ATP binding
TcSYL_0202520	TcSYL_0202520.t1	Molecular Function	GO:0005515	protein binding
TcSYL_0203190	TcSYL_0203190.t1	Molecular Function	GO:0003824	catalytic activity
TcSYL_0203200	TcSYL_0203200.t1	Biological Process	GO:0045454	cell redox homeostasis
TcSYL_0203230	TcSYL_0203230.t1	Molecular Function	GO:0003824	catalytic activity
TcSYL_0203230	TcSYL_0203230.t1	Molecular Function	GO:0046872	metal ion binding
TcSYL_0203260	TcSYL_0203260.t1	Molecular Function	GO:0003676	nucleic acid binding
TcSYL_0203270	TcSYL_0203270.t1	Biological Process	GO:0006418	tRNA aminoacylation for protein translation
TcSYL_0203270	TcSYL_0203270.t1	Biological Process	GO:0043039	tRNA aminoacylation
TcSYL_0203270	TcSYL_0203270.t1	Molecular Function	GO:0000166	nucleotide binding
TcSYL_0203270	TcSYL_0203270.t1	Molecular Function	GO:0004812	aminoacyl-tRNA ligase activity
TcSYL_0203270	TcSYL_0203270.t1	Molecular Function	GO:0005524	ATP binding
TcSYL_0203280	TcSYL_0203280.t1	Molecular Function	GO:0005515	protein binding
TcSYL_0203300	TcSYL_0203300.t1	Biological Process	GO:0006412	translation
TcSYL_0203300	TcSYL_0203300.t1	Cellular Component	GO:0005622	intracellular
TcSYL_0203300	TcSYL_0203300.t1	Cellular Component	GO:0005840	ribosome
TcSYL_0203300	TcSYL_0203300.t1	Molecular Function	GO:0003735	structural constituent of ribosome

## Sheet: UP-DPC
Gene ID	Transcript ID(s)	Ontology	GO ID	GO Term Name
TcSYL_0000530	TcSYL_0000530.t1	Biological Process	GO:0030163	protein catabolic process
TcSYL_0000530	TcSYL_0000530.t1	Cellular Component	GO:0005737	cytoplasm
TcSYL_0000530	TcSYL_0000530.t1	Molecular Function	GO:0005524	ATP binding
TcSYL_0000530	TcSYL_0000530.t1	Molecular Function	GO:0016787	hydrolase activity
TcSYL_0000540	TcSYL_0000540.t1	Biological Process	GO:0055114	oxidation-reduction process
TcSYL_0000540	TcSYL_0000540.t1	Molecular Function	GO:0016491	oxidoreductase activity
TcSYL_0000740	TcSYL_0000740.t1	Molecular Function	GO:0005515	protein binding
TcSYL_0000760	TcSYL_0000760.t1	Molecular Function	GO:0005515	protein binding
TcSYL_0000770	TcSYL_0000770.t1	Molecular Function	GO:0005515	protein binding
TcSYL_0000780	TcSYL_0000780.t1	Molecular Function	GO:0008289	lipid binding
TcSYL_0001070	TcSYL_0001070.t1	Biological Process	GO:0006744	ubiquinone biosynthetic process
TcSYL_0001070	TcSYL_0001070.t1	Biological Process	GO:0055114	oxidation-reduction process
TcSYL_0001110	TcSYL_0001110.t1	Biological Process	GO:0006261	DNA-dependent DNA replication
TcSYL_0001130	TcSYL_0001130.t1	Biological Process	GO:0046168	glycerol-3-phosphate catabolic process
TcSYL_0001130	TcSYL_0001130.t1	Biological Process	GO:0055114	oxidation-reduction process
TcSYL_0001130	TcSYL_0001130.t1	Molecular Function	GO:0016616	oxidoreductase activity, acting on the CH-OH group of donors, NAD or NADP as acceptor
TcSYL_0001130	TcSYL_0001130.t1	Molecular Function	GO:0051287	NAD binding
TcSYL_0001150	TcSYL_0001150.t1	Molecular Function	GO:0003924	GTPase activity
TcSYL_0001150	TcSYL_0001150.t1	Molecular Function	GO:0005525	GTP binding
TcSYL_0001170	TcSYL_0001170.t1	Biological Process	GO:0007264	small GTPase mediated signal transduction
TcSYL_0001170	TcSYL_0001170.t1	Molecular Function	GO:0005092	GDP-dissociation inhibitor activity
TcSYL_0001190	TcSYL_0001190.t1	Biological Process	GO:0006486	protein glycosylation
TcSYL_0001190	TcSYL_0001190.t1	Molecular Function	GO:0003980	UDP-glucose:glycoprotein glucosyltransferase activity
TcSYL_0001200	TcSYL_0001200.t1	Biological Process	GO:0006486	protein glycosylation
TcSYL_0001200	TcSYL_0001200.t1	Molecular Function	GO:0003980	UDP-glucose:glycoprotein glucosyltransferase activity
TcSYL_0001250	TcSYL_0001250.t1	Molecular Function	GO:0005488	binding
TcSYL_0001260	TcSYL_0001260.t1	Molecular Function	GO:0005488	binding
TcSYL_0001340	TcSYL_0001340.t1	Molecular Function	GO:0016829	lyase activity
TcSYL_0001350	TcSYL_0001350.t1	Molecular Function	GO:0016836	hydro-lyase activity
TcSYL_0001440	TcSYL_0001440.t1	Molecular Function	GO:0046872	metal ion binding
TcSYL_0001520	TcSYL_0001520.t1	Biological Process	GO:0006269	DNA replication, synthesis of RNA primer
TcSYL_0001520	TcSYL_0001520.t1	Molecular Function	GO:0003896	DNA primase activity
TcSYL_0001540	TcSYL_0001540.t1	Biological Process	GO:0008152	metabolic process
TcSYL_0001540	TcSYL_0001540.t1	Molecular Function	GO:0016746	transferase activity, transferring acyl groups
TcSYL_0001930	TcSYL_0001930.t1	Molecular Function	GO:0005524	ATP binding
TcSYL_0001930	TcSYL_0001930.t1	Molecular Function	GO:0016887	ATPase activity
TcSYL_0001980	TcSYL_0001980.t1	Biological Process	GO:0006289	nucleotide-excision repair
TcSYL_0001980	TcSYL_0001980.t1	Biological Process	GO:0043161	proteasome-mediated ubiquitin-dependent protein catabolic process
TcSYL_0001980	TcSYL_0001980.t1	Molecular Function	GO:0003684	damaged DNA binding
TcSYL_0001980	TcSYL_0001980.t1	Molecular Function	GO:0005515	protein binding
TcSYL_0003190	TcSYL_0003190.t1	Biological Process	GO:0006468	protein phosphorylation
TcSYL_0003190	TcSYL_0003190.t1	Molecular Function	GO:0004672	protein kinase activity
TcSYL_0003190	TcSYL_0003190.t1	Molecular Function	GO:0005524	ATP binding
TcSYL_0003310	TcSYL_0003310.t1	Molecular Function	GO:0005515	protein binding
TcSYL_0003350	TcSYL_0003350.t1	Biological Process	GO:0006412	translation
TcSYL_0003350	TcSYL_0003350.t1	Cellular Component	GO:0005840	ribosome
TcSYL_0003350	TcSYL_0003350.t1	Molecular Function	GO:0003735	structural constituent of ribosome
TcSYL_0003370	TcSYL_0003370.t1	Biological Process	GO:0006303	double-strand break repair via nonhomologous end joining
TcSYL_0003370	TcSYL_0003370.t1	Molecular Function	GO:0003677	DNA binding
TcSYL_0003370	TcSYL_0003370.t1	Molecular Function	GO:0004003	ATP-dependent DNA helicase activity
TcSYL_0003780	TcSYL_0003780.t1	Biological Process	GO:0016567	protein ubiquitination
TcSYL_0003780	TcSYL_0003780.t1	Molecular Function	GO:0004842	ubiquitin-protein transferase activity
TcSYL_0004220	TcSYL_0004220.t1	Cellular Component	GO:0005622	intracellular
TcSYL_0004220	TcSYL_0004220.t1	Molecular Function	GO:0003779	actin binding
TcSYL_0004420	TcSYL_0004420.t1	Molecular Function	GO:0004674	protein serine/threonine kinase activity
TcSYL_0004420	TcSYL_0004420.t1	Molecular Function	GO:0005524	ATP binding
TcSYL_0004510	TcSYL_0004510.t1	Biological Process	GO:0009966	regulation of signal transduction
TcSYL_0004510	TcSYL_0004510.t1	Biological Process	GO:0043666	regulation of phosphoprotein phosphatase activity
TcSYL_0004510	TcSYL_0004510.t1	Molecular Function	GO:0004864	protein phosphatase inhibitor activity
TcSYL_0004540	TcSYL_0004540.t1	Biological Process	GO:0006351	transcription, DNA-templated
TcSYL_0004540	TcSYL_0004540.t1	Molecular Function	GO:0003899	DNA-directed 5'-3' RNA polymerase activity
TcSYL_0004540	TcSYL_0004540.t1	Molecular Function	GO:0046983	protein dimerization activity
TcSYL_0004620	TcSYL_0004620.t1	Biological Process	GO:0016192	vesicle-mediated transport
TcSYL_0004620	TcSYL_0004620.t1	Cellular Component	GO:0016020	membrane
TcSYL_0005290	TcSYL_0005290.t1	Molecular Function	GO:0003676	nucleic acid binding
TcSYL_0005290	TcSYL_0005290.t1	Molecular Function	GO:0005524	ATP binding
TcSYL_0005300	TcSYL_0005300.t1	Molecular Function	GO:0003676	nucleic acid binding
TcSYL_0005300	TcSYL_0005300.t1	Molecular Function	GO:0005524	ATP binding
TcSYL_0005600	TcSYL_0005600.t1	Molecular Function	GO:0008168	methyltransferase activity
TcSYL_0005810	TcSYL_0005810.t1	Molecular Function	GO:0005515	protein binding
TcSYL_0005980	TcSYL_0005980.t1	Biological Process	GO:0009143	nucleoside triphosphate catabolic process
TcSYL_0005980	TcSYL_0005980.t1	Molecular Function	GO:0047429	nucleoside-triphosphate diphosphatase activity
TcSYL_0006100	TcSYL_0006100.t1	Biological Process	GO:0006506	GPI anchor biosynthetic process
TcSYL_0006100	TcSYL_0006100.t1	Molecular Function	GO:0017176	phosphatidylinositol N-acetylglucosaminyltransferase activity
TcSYL_0006200	TcSYL_0006200.t1	Molecular Function	GO:0005515	protein binding
TcSYL_0007300	TcSYL_0007300.t1	Cellular Component	GO:0000786	nucleosome
TcSYL_0007300	TcSYL_0007300.t1	Molecular Function	GO:0003677	DNA binding
TcSYL_0007300	TcSYL_0007300.t1	Molecular Function	GO:0046982	protein heterodimerization activity
TcSYL_0008060	TcSYL_0008060.t1	Molecular Function	GO:0005524	ATP binding
TcSYL_0008060	TcSYL_0008060.t1	Molecular Function	GO:0016887	ATPase activity
TcSYL_0009100	TcSYL_0009100.t1	Biological Process	GO:0006412	translation
TcSYL_0009100	TcSYL_0009100.t1	Cellular Component	GO:0005622	intracellular
TcSYL_0009100	TcSYL_0009100.t1	Cellular Component	GO:0005840	ribosome
TcSYL_0009100	TcSYL_0009100.t1	Molecular Function	GO:0003735	structural constituent of ribosome
TcSYL_0010130	TcSYL_0010130.t1	Molecular Function	GO:0005515	protein binding
TcSYL_0010190	TcSYL_0010190.t1	Biological Process	GO:0009435	NAD biosynthetic process
TcSYL_0010190	TcSYL_0010190.t1	Molecular Function	GO:0004514	nicotinate-nucleotide diphosphorylase (carboxylating) activity
TcSYL_0010410	TcSYL_0010410.t1	Biological Process	GO:0006821	chloride transport
TcSYL_0010410	TcSYL_0010410.t1	Biological Process	GO:0055085	transmembrane transport
TcSYL_0010410	TcSYL_0010410.t1	Cellular Component	GO:0016020	membrane
TcSYL_0010410	TcSYL_0010410.t1	Molecular Function	GO:0005247	voltage-gated chloride channel activity
TcSYL_0010460	TcSYL_0010460.t1	Biological Process	GO:0006355	regulation of transcription, DNA-templated
TcSYL_0010550	TcSYL_0010550.t1	Molecular Function	GO:0008270	zinc ion binding
TcSYL_0010890	TcSYL_0010890.t1	Molecular Function	GO:0005515	protein binding
TcSYL_0011060	TcSYL_0011060.t1	Biological Process	GO:0006886	intracellular protein transport
TcSYL_0011060	TcSYL_0011060.t1	Cellular Component	GO:0005801	cis-Golgi network
TcSYL_0011060	TcSYL_0011060.t1	Cellular Component	GO:0016020	membrane
TcSYL_0011210	TcSYL_0011210.t1	Biological Process	GO:0048870	cell motility
TcSYL_0011210	TcSYL_0011210.t1	Cellular Component	GO:0031514	motile cilium
TcSYL_0011550	TcSYL_0011550.t1	Cellular Component	GO:0005634	nucleus
TcSYL_0011560	TcSYL_0011560.t1	Biological Process	GO:0007017	microtubule-based process
TcSYL_0011560	TcSYL_0011560.t1	Cellular Component	GO:0030286	dynein complex
TcSYL_0011590	TcSYL_0011590.t1	Biological Process	GO:0006904	vesicle docking involved in exocytosis
TcSYL_0011590	TcSYL_0011590.t1	Biological Process	GO:0016192	vesicle-mediated transport
TcSYL_0011600	TcSYL_0011600.t1	Biological Process	GO:0006904	vesicle docking involved in exocytosis
TcSYL_0011600	TcSYL_0011600.t1	Biological Process	GO:0016192	vesicle-mediated transport
TcSYL_0011690	TcSYL_0011690.t1	Biological Process	GO:0055114	oxidation-reduction process
TcSYL_0011690	TcSYL_0011690.t1	Molecular Function	GO:0016620	oxidoreductase activity, acting on the aldehyde or oxo group of donors, NAD or NADP as acceptor
TcSYL_0013170	TcSYL_0013170.t1	Biological Process	GO:0006508	proteolysis
TcSYL_0013340	TcSYL_0013340.t1	Molecular Function	GO:0005509	calcium ion binding
TcSYL_0013440	TcSYL_0013440.t1	Molecular Function	GO:0005515	protein binding
TcSYL_0013530	TcSYL_0013530.t1	Molecular Function	GO:0005524	ATP binding
TcSYL_0013530	TcSYL_0013530.t1	Molecular Function	GO:0016887	ATPase activity
TcSYL_0013690	TcSYL_0013690.t1	Molecular Function	GO:0005515	protein binding
TcSYL_0013850	TcSYL_0013850.t1	Biological Process	GO:0006801	superoxide metabolic process
TcSYL_0013850	TcSYL_0013850.t1	Biological Process	GO:0055114	oxidation-reduction process
TcSYL_0013850	TcSYL_0013850.t1	Molecular Function	GO:0004784	superoxide dismutase activity
TcSYL_0013850	TcSYL_0013850.t1	Molecular Function	GO:0046872	metal ion binding
TcSYL_0013920	TcSYL_0013920.t1	Molecular Function	GO:0008641	ubiquitin-like modifier activating enzyme activity
TcSYL_0014030	TcSYL_0014030.t1	Molecular Function	GO:0005515	protein binding
TcSYL_0014080	TcSYL_0014080.t1	Biological Process	GO:0000737	DNA catabolic process, endonucleolytic
TcSYL_0014080	TcSYL_0014080.t1	Biological Process	GO:0006259	DNA metabolic process
TcSYL_0014080	TcSYL_0014080.t1	Cellular Component	GO:0005694	chromosome
TcSYL_0014080	TcSYL_0014080.t1	Molecular Function	GO:0003677	DNA binding
TcSYL_0014080	TcSYL_0014080.t1	Molecular Function	GO:0003824	catalytic activity
TcSYL_0014080	TcSYL_0014080.t1	Molecular Function	GO:0005524	ATP binding
TcSYL_0014210	TcSYL_0014210.t1	Molecular Function	GO:0016772	transferase activity, transferring phosphorus-containing groups
TcSYL_0014260	TcSYL_0014260.t1	Biological Process	GO:0006464	cellular protein modification process
TcSYL_0014270	TcSYL_0014270.t1	Biological Process	GO:0016311	dephosphorylation
TcSYL_0014270	TcSYL_0014270.t1	Molecular Function	GO:0008138	protein tyrosine/serine/threonine phosphatase activity
TcSYL_0014270	TcSYL_0014270.t1	Molecular Function	GO:0016791	phosphatase activity
TcSYL_0014560	TcSYL_0014560.t1	Biological Process	GO:0055114	oxidation-reduction process
TcSYL_0014560	TcSYL_0014560.t1	Molecular Function	GO:0005506	iron ion binding
TcSYL_0014560	TcSYL_0014560.t1	Molecular Function	GO:0016491	oxidoreductase activity
TcSYL_0014560	TcSYL_0014560.t1	Molecular Function	GO:0016705	oxidoreductase activity, acting on paired donors, with incorporation or reduction of molecular oxygen
TcSYL_0014560	TcSYL_0014560.t1	Molecular Function	GO:0031418	L-ascorbic acid binding
TcSYL_0014700	TcSYL_0014700.t1	Biological Process	GO:0006950	response to stress
TcSYL_0014840	TcSYL_0014840.t1	Biological Process	GO:0006468	protein phosphorylation
TcSYL_0014840	TcSYL_0014840.t1	Molecular Function	GO:0004672	protein kinase activity
TcSYL_0014840	TcSYL_0014840.t1	Molecular Function	GO:0005524	ATP binding
TcSYL_0014850	TcSYL_0014850.t1	Molecular Function	GO:0005488	binding
TcSYL_0014860	TcSYL_0014860.t1	Molecular Function	GO:0005488	binding
TcSYL_0014940	TcSYL_0014940.t1	Biological Process	GO:0006412	translation
TcSYL_0014940	TcSYL_0014940.t1	Cellular Component	GO:0005840	ribosome
TcSYL_0014940	TcSYL_0014940.t1	Molecular Function	GO:0003735	structural constituent of ribosome
TcSYL_0014970	TcSYL_0014970.t1	Molecular Function	GO:0005488	binding
TcSYL_0016040	TcSYL_0016040.t1	Molecular Function	GO:0005509	calcium ion binding
TcSYL_0016170	TcSYL_0016170.t1	Molecular Function	GO:0005515	protein binding
TcSYL_0017120	TcSYL_0017120.t1	Molecular Function	GO:0005515	protein binding
TcSYL_0017140	TcSYL_0017140.t1	Biological Process	GO:0006750	glutathione biosynthetic process
TcSYL_0017140	TcSYL_0017140.t1	Molecular Function	GO:0003824	catalytic activity
TcSYL_0017140	TcSYL_0017140.t1	Molecular Function	GO:0004357	glutamate-cysteine ligase activity
TcSYL_0019220	TcSYL_0019220.t1	Biological Process	GO:0006468	protein phosphorylation
TcSYL_0019220	TcSYL_0019220.t1	Molecular Function	GO:0004672	protein kinase activity
TcSYL_0019220	TcSYL_0019220.t1	Molecular Function	GO:0005524	ATP binding
TcSYL_0019240	TcSYL_0019240.t1	Biological Process	GO:0006468	protein phosphorylation
TcSYL_0019240	TcSYL_0019240.t1	Molecular Function	GO:0004672	protein kinase activity
TcSYL_0019240	TcSYL_0019240.t1	Molecular Function	GO:0005524	ATP binding
TcSYL_0019690	TcSYL_0019690.t1	Molecular Function	GO:0003924	GTPase activity
TcSYL_0019690	TcSYL_0019690.t1	Molecular Function	GO:0005525	GTP binding
TcSYL_0019820	TcSYL_0019820.t1	Molecular Function	GO:0005509	calcium ion binding
TcSYL_0022650	TcSYL_0022650.t1	Biological Process	GO:0009116	nucleoside metabolic process
TcSYL_0022690	TcSYL_0022690.t1	Biological Process	GO:0016226	iron-sulfur cluster assembly
TcSYL_0022690	TcSYL_0022690.t1	Molecular Function	GO:0005506	iron ion binding
TcSYL_0022690	TcSYL_0022690.t1	Molecular Function	GO:0051536	iron-sulfur cluster binding
TcSYL_0022740	TcSYL_0022740.t1	Molecular Function	GO:0005525	GTP binding
TcSYL_0022810	TcSYL_0022810.t1	Molecular Function	GO:0005515	protein binding
TcSYL_0022830	TcSYL_0022830.t1	Molecular Function	GO:0016779	nucleotidyltransferase activity
TcSYL_0022890	TcSYL_0022890.t1	Molecular Function	GO:0005515	protein binding
TcSYL_0022980	TcSYL_0022980.t1	Biological Process	GO:0006633	fatty acid biosynthetic process
TcSYL_0022980	TcSYL_0022980.t1	Molecular Function	GO:0016790	thiolester hydrolase activity
TcSYL_0023100	TcSYL_0023100.t1	Biological Process	GO:0006529	asparagine biosynthetic process
TcSYL_0023100	TcSYL_0023100.t1	Cellular Component	GO:0005737	cytoplasm
TcSYL_0023100	TcSYL_0023100.t1	Molecular Function	GO:0004071	aspartate-ammonia ligase activity
TcSYL_0023110	TcSYL_0023110.t1	Molecular Function	GO:0005515	protein binding
TcSYL_0023130	TcSYL_0023130.t1	Biological Process	GO:0006412	translation
TcSYL_0023130	TcSYL_0023130.t1	Cellular Component	GO:0005840	ribosome
TcSYL_0023130	TcSYL_0023130.t1	Molecular Function	GO:0003735	structural constituent of ribosome
TcSYL_0023140	TcSYL_0023140.t1	Biological Process	GO:0006412	translation
TcSYL_0023140	TcSYL_0023140.t1	Cellular Component	GO:0005840	ribosome
TcSYL_0023140	TcSYL_0023140.t1	Molecular Function	GO:0003735	structural constituent of ribosome
TcSYL_0023180	TcSYL_0023180.t1	Molecular Function	GO:0005524	ATP binding
TcSYL_0023200	TcSYL_0023200.t1	Biological Process	GO:0007018	microtubule-based movement
TcSYL_0023200	TcSYL_0023200.t1	Cellular Component	GO:0030286	dynein complex
TcSYL_0023200	TcSYL_0023200.t1	Molecular Function	GO:0003777	microtubule motor activity
TcSYL_0023240	TcSYL_0023240.t1	Molecular Function	GO:0003676	nucleic acid binding
TcSYL_0023260	TcSYL_0023260.t1	Molecular Function	GO:0005515	protein binding
TcSYL_0023410	TcSYL_0023410.t1	Molecular Function	GO:0005515	protein binding
TcSYL_0023480	TcSYL_0023480.t1	Molecular Function	GO:0005525	GTP binding
TcSYL_0023740	TcSYL_0023740.t1	Biological Process	GO:0006631	fatty acid metabolic process
TcSYL_0023740	TcSYL_0023740.t1	Biological Process	GO:0055114	oxidation-reduction process
TcSYL_0023740	TcSYL_0023740.t1	Molecular Function	GO:0003857	3-hydroxyacyl-CoA dehydrogenase activity
TcSYL_0023740	TcSYL_0023740.t1	Molecular Function	GO:0016491	oxidoreductase activity
TcSYL_0023740	TcSYL_0023740.t1	Molecular Function	GO:0070403	NAD+ binding
TcSYL_0024270	TcSYL_0024270.t1	Biological Process	GO:0006631	fatty acid metabolic process
TcSYL_0024270	TcSYL_0024270.t1	Biological Process	GO:0055114	oxidation-reduction process
TcSYL_0024270	TcSYL_0024270.t1	Molecular Function	GO:0003857	3-hydroxyacyl-CoA dehydrogenase activity
TcSYL_0024270	TcSYL_0024270.t1	Molecular Function	GO:0016491	oxidoreductase activity
TcSYL_0024270	TcSYL_0024270.t1	Molecular Function	GO:0070403	NAD+ binding
TcSYL_0024990	TcSYL_0024990.t1	Molecular Function	GO:0003924	GTPase activity
TcSYL_0025070	TcSYL_0025070.t1	Molecular Function	GO:0003924	GTPase activity
TcSYL_0025840	TcSYL_0025840.t1	Biological Process	GO:0006355	regulation of transcription, DNA-templated
TcSYL_0025840	TcSYL_0025840.t1	Biological Process	GO:0016573	histone acetylation
TcSYL_0025840	TcSYL_0025840.t1	Molecular Function	GO:0004402	histone acetyltransferase activity
TcSYL_0025970	TcSYL_0025970.t1	Molecular Function	GO:0003723	RNA binding
TcSYL_0026790	TcSYL_0026790.t1	Cellular Component	GO:0005634	nucleus
TcSYL_0026820	TcSYL_0026820.t1	Molecular Function	GO:0003676	nucleic acid binding
TcSYL_0027210	TcSYL_0027210.t1	Molecular Function	GO:0005524	ATP binding
TcSYL_0027500	TcSYL_0027500.t1	Molecular Function	GO:0016779	nucleotidyltransferase activity
TcSYL_0027510	TcSYL_0027510.t1	Biological Process	GO:0031123	RNA 3'-end processing
TcSYL_0027510	TcSYL_0027510.t1	Biological Process	GO:0043631	RNA polyadenylation
TcSYL_0027510	TcSYL_0027510.t1	Molecular Function	GO:0003723	RNA binding
TcSYL_0027510	TcSYL_0027510.t1	Molecular Function	GO:0004652	polynucleotide adenylyltransferase activity
TcSYL_0027510	TcSYL_0027510.t1	Molecular Function	GO:0016779	nucleotidyltransferase activity
TcSYL_0027600	TcSYL_0027600.t1	Molecular Function	GO:0005515	protein binding
TcSYL_0027610	TcSYL_0027610.t1	Molecular Function	GO:0005515	protein binding
TcSYL_0027620	TcSYL_0027620.t1	Biological Process	GO:0006418	tRNA aminoacylation for protein translation
TcSYL_0027620	TcSYL_0027620.t1	Molecular Function	GO:0000166	nucleotide binding
TcSYL_0027620	TcSYL_0027620.t1	Molecular Function	GO:0004812	aminoacyl-tRNA ligase activity
TcSYL_0027620	TcSYL_0027620.t1	Molecular Function	GO:0004831	tyrosine-tRNA ligase activity
TcSYL_0027620	TcSYL_0027620.t1	Molecular Function	GO:0005524	ATP binding
TcSYL_0030690	TcSYL_0030690.t1	Biological Process	GO:0006457	protein folding
TcSYL_0030690	TcSYL_0030690.t1	Cellular Component	GO:0005783	endoplasmic reticulum
TcSYL_0030690	TcSYL_0030690.t1	Molecular Function	GO:0005509	calcium ion binding
TcSYL_0030690	TcSYL_0030690.t1	Molecular Function	GO:0005515	protein binding
TcSYL_0030690	TcSYL_0030690.t1	Molecular Function	GO:0051082	unfolded protein binding
TcSYL_0030860	TcSYL_0030860.t1	Molecular Function	GO:0009055	electron transfer activity
TcSYL_0030860	TcSYL_0030860.t1	Molecular Function	GO:0051536	iron-sulfur cluster binding
TcSYL_0030880	TcSYL_0030880.t1	Biological Process	GO:0006508	proteolysis
TcSYL_0030880	TcSYL_0030880.t1	Biological Process	GO:0007155	cell adhesion
TcSYL_0030880	TcSYL_0030880.t1	Cellular Component	GO:0016020	membrane
TcSYL_0030880	TcSYL_0030880.t1	Molecular Function	GO:0004222	metalloendopeptidase activity
TcSYL_0030940	TcSYL_0030940.t1	Biological Process	GO:0006468	protein phosphorylation
TcSYL_0030940	TcSYL_0030940.t1	Molecular Function	GO:0004674	protein serine/threonine kinase activity
TcSYL_0030940	TcSYL_0030940.t1	Molecular Function	GO:0005524	ATP binding
TcSYL_0030970	TcSYL_0030970.t1	Biological Process	GO:0006508	proteolysis
TcSYL_0030970	TcSYL_0030970.t1	Biological Process	GO:0007155	cell adhesion
TcSYL_0030970	TcSYL_0030970.t1	Cellular Component	GO:0016020	membrane
TcSYL_0030970	TcSYL_0030970.t1	Molecular Function	GO:0004222	metalloendopeptidase activity
TcSYL_0031600	TcSYL_0031600.t1	Molecular Function	GO:0008237	metallopeptidase activity
TcSYL_0031600	TcSYL_0031600.t1	Molecular Function	GO:0008270	zinc ion binding
TcSYL_0031620	TcSYL_0031620.t1	Biological Process	GO:0008152	metabolic process
TcSYL_0031620	TcSYL_0031620.t1	Molecular Function	GO:0003824	catalytic activity
TcSYL_0031770	TcSYL_0031770.t1	Biological Process	GO:0006486	protein glycosylation
TcSYL_0031770	TcSYL_0031770.t1	Cellular Component	GO:0016020	membrane
TcSYL_0031770	TcSYL_0031770.t1	Molecular Function	GO:0008378	galactosyltransferase activity
TcSYL_0038490	TcSYL_0038490.t1	Biological Process	GO:0006351	transcription, DNA-templated
TcSYL_0038490	TcSYL_0038490.t1	Molecular Function	GO:0003677	DNA binding
TcSYL_0038490	TcSYL_0038490.t1	Molecular Function	GO:0003899	DNA-directed 5'-3' RNA polymerase activity
TcSYL_0040750	TcSYL_0040750.t1	Cellular Component	GO:0016020	membrane
TcSYL_0041250	TcSYL_0041250.t1	Biological Process	GO:0000413	protein peptidyl-prolyl isomerization
TcSYL_0041250	TcSYL_0041250.t1	Molecular Function	GO:0003755	peptidyl-prolyl cis-trans isomerase activity
TcSYL_0042320	TcSYL_0042320.t1	Molecular Function	GO:0005515	protein binding
TcSYL_0043050	TcSYL_0043050.t1	Biological Process	GO:0006508	proteolysis
TcSYL_0043050	TcSYL_0043050.t1	Biological Process	GO:0007155	cell adhesion
TcSYL_0043050	TcSYL_0043050.t1	Cellular Component	GO:0016020	membrane
TcSYL_0043050	TcSYL_0043050.t1	Molecular Function	GO:0004222	metalloendopeptidase activity
TcSYL_0043070	TcSYL_0043070.t1	Biological Process	GO:0015991	ATP hydrolysis coupled proton transport
TcSYL_0043070	TcSYL_0043070.t1	Cellular Component	GO:0033177	proton-transporting two-sector ATPase complex, proton-transporting domain
TcSYL_0043070	TcSYL_0043070.t1	Cellular Component	GO:0033179	proton-transporting V-type ATPase, V0 domain
TcSYL_0043070	TcSYL_0043070.t1	Molecular Function	GO:0015078	proton transmembrane transporter activity
TcSYL_0043090	TcSYL_0043090.t1	Biological Process	GO:0055114	oxidation-reduction process
TcSYL_0043090	TcSYL_0043090.t1	Molecular Function	GO:0016491	oxidoreductase activity
TcSYL_0044040	TcSYL_0044040.t1	Biological Process	GO:0006468	protein phosphorylation
TcSYL_0044040	TcSYL_0044040.t1	Molecular Function	GO:0004672	protein kinase activity
TcSYL_0044040	TcSYL_0044040.t1	Molecular Function	GO:0005524	ATP binding
TcSYL_0044090	TcSYL_0044090.t1	Biological Process	GO:0006351	transcription, DNA-templated
TcSYL_0044650	TcSYL_0044650.t1	Biological Process	GO:0006396	RNA processing
TcSYL_0044650	TcSYL_0044650.t1	Molecular Function	GO:0004525	ribonuclease III activity
TcSYL_0044730	TcSYL_0044730.t1	Molecular Function	GO:0016787	hydrolase activity
TcSYL_0044750	TcSYL_0044750.t1	Biological Process	GO:0006281	DNA repair
TcSYL_0044760	TcSYL_0044760.t1	Biological Process	GO:0006281	DNA repair
TcSYL_0044760	TcSYL_0044760.t1	Molecular Function	GO:0003684	damaged DNA binding
TcSYL_0044770	TcSYL_0044770.t1	Biological Process	GO:0006281	DNA repair
TcSYL_0044850	TcSYL_0044850.t1	Biological Process	GO:0016192	vesicle-mediated transport
TcSYL_0044850	TcSYL_0044850.t1	Cellular Component	GO:0016020	membrane
TcSYL_0045060	TcSYL_0045060.t1	Molecular Function	GO:0003676	nucleic acid binding
TcSYL_0045060	TcSYL_0045060.t1	Molecular Function	GO:0005524	ATP binding
TcSYL_0045190	TcSYL_0045190.t1	Molecular Function	GO:0005515	protein binding
TcSYL_0045250	TcSYL_0045250.t1	Biological Process	GO:0015031	protein transport
TcSYL_0046010	TcSYL_0046010.t1	Molecular Function	GO:0005509	calcium ion binding
TcSYL_0046270	TcSYL_0046270.t1	Cellular Component	GO:0005737	cytoplasm
TcSYL_0046270	TcSYL_0046270.t1	Molecular Function	GO:0002161	aminoacyl-tRNA editing activity
TcSYL_0046270	TcSYL_0046270.t1	Molecular Function	GO:0051499	D-aminoacyl-tRNA deacylase activity
TcSYL_0046410	TcSYL_0046410.t1	Molecular Function	GO:0005515	protein binding
TcSYL_0046640	TcSYL_0046640.t1	Cellular Component	GO:0016021	integral component of membrane
TcSYL_0046840	TcSYL_0046840.t1	Biological Process	GO:0007018	microtubule-based movement
TcSYL_0046840	TcSYL_0046840.t1	Cellular Component	GO:0030286	dynein complex
TcSYL_0046840	TcSYL_0046840.t1	Molecular Function	GO:0003777	microtubule motor activity
TcSYL_0047050	TcSYL_0047050.t1	Molecular Function	GO:0005524	ATP binding
TcSYL_0047090	TcSYL_0047090.t1	Biological Process	GO:0007018	microtubule-based movement
TcSYL_0047090	TcSYL_0047090.t1	Cellular Component	GO:0030286	dynein complex
TcSYL_0047090	TcSYL_0047090.t1	Molecular Function	GO:0003777	microtubule motor activity
TcSYL_0047120	TcSYL_0047120.t1	Molecular Function	GO:0016787	hydrolase activity
TcSYL_0047190	TcSYL_0047190.t1	Biological Process	GO:0006886	intracellular protein transport
TcSYL_0047190	TcSYL_0047190.t1	Biological Process	GO:0016192	vesicle-mediated transport
TcSYL_0047190	TcSYL_0047190.t1	Cellular Component	GO:0030117	membrane coat
TcSYL_0047190	TcSYL_0047190.t1	Molecular Function	GO:0005198	structural molecule activity
TcSYL_0047200	TcSYL_0047200.t1	Biological Process	GO:0051603	proteolysis involved in cellular protein catabolic process
TcSYL_0047200	TcSYL_0047200.t1	Cellular Component	GO:0005839	proteasome core complex
TcSYL_0047200	TcSYL_0047200.t1	Molecular Function	GO:0004298	threonine-type endopeptidase activity
TcSYL_0047690	TcSYL_0047690.t1	Molecular Function	GO:0005515	protein binding
TcSYL_0047970	TcSYL_0047970.t1	Biological Process	GO:0055114	oxidation-reduction process
TcSYL_0047970	TcSYL_0047970.t1	Molecular Function	GO:0004470	malic enzyme activity
TcSYL_0047970	TcSYL_0047970.t1	Molecular Function	GO:0004471	malate dehydrogenase (decarboxylating) (NAD+) activity
TcSYL_0047970	TcSYL_0047970.t1	Molecular Function	GO:0051287	NAD binding
TcSYL_0048020	TcSYL_0048020.t1	Biological Process	GO:0007018	microtubule-based movement
TcSYL_0048020	TcSYL_0048020.t1	Molecular Function	GO:0003777	microtubule motor activity
TcSYL_0048020	TcSYL_0048020.t1	Molecular Function	GO:0005524	ATP binding
TcSYL_0048020	TcSYL_0048020.t1	Molecular Function	GO:0008017	microtubule binding
TcSYL_0048070	TcSYL_0048070.t1	Biological Process	GO:0008033	tRNA processing
TcSYL_0048070	TcSYL_0048070.t1	Molecular Function	GO:0008168	methyltransferase activity
TcSYL_0048130	TcSYL_0048130.t1	Molecular Function	GO:0005515	protein binding
TcSYL_0048140	TcSYL_0048140.t1	Molecular Function	GO:0005515	protein binding
TcSYL_0048150	TcSYL_0048150.t1	Molecular Function	GO:0005515	protein binding
TcSYL_0048190	TcSYL_0048190.t1	Molecular Function	GO:0005515	protein binding
TcSYL_0048350	TcSYL_0048350.t1	Biological Process	GO:0008152	metabolic process
TcSYL_0048350	TcSYL_0048350.t1	Molecular Function	GO:0003824	catalytic activity
TcSYL_0050020	TcSYL_0050020.t1	Molecular Function	GO:0003723	RNA binding
TcSYL_0050020	TcSYL_0050020.t1	Molecular Function	GO:0005488	binding
TcSYL_0050020	TcSYL_0050020.t1	Molecular Function	GO:0005515	protein binding
TcSYL_0050090	TcSYL_0050090.t1	Biological Process	GO:0006412	translation
TcSYL_0050090	TcSYL_0050090.t1	Cellular Component	GO:0005840	ribosome
TcSYL_0050090	TcSYL_0050090.t1	Cellular Component	GO:0015934	large ribosomal subunit
TcSYL_0050090	TcSYL_0050090.t1	Molecular Function	GO:0003735	structural constituent of ribosome
TcSYL_0050810	TcSYL_0050810.t1	Biological Process	GO:0006465	signal peptide processing
TcSYL_0050810	TcSYL_0050810.t1	Cellular Component	GO:0005787	signal peptidase complex
TcSYL_0050810	TcSYL_0050810.t1	Cellular Component	GO:0016021	integral component of membrane
TcSYL_0050810	TcSYL_0050810.t1	Molecular Function	GO:0008233	peptidase activity
TcSYL_0051870	TcSYL_0051870.t1	Biological Process	GO:0006511	ubiquitin-dependent protein catabolic process
TcSYL_0051870	TcSYL_0051870.t1	Molecular Function	GO:0031625	ubiquitin protein ligase binding
TcSYL_0057280	TcSYL_0057280.t1	Biological Process	GO:0046854	phosphatidylinositol phosphorylation
TcSYL_0062130	TcSYL_0062130.t1	Molecular Function	GO:0003677	DNA binding
TcSYL_0062140	TcSYL_0062140.t1	Molecular Function	GO:0016787	hydrolase activity
TcSYL_0062200	TcSYL_0062200.t1	Biological Process	GO:0008152	metabolic process
TcSYL_0062200	TcSYL_0062200.t1	Molecular Function	GO:0016746	transferase activity, transferring acyl groups
TcSYL_0062250	TcSYL_0062250.t1	Molecular Function	GO:0003676	nucleic acid binding
TcSYL_0062250	TcSYL_0062250.t1	Molecular Function	GO:0005524	ATP binding
TcSYL_0062260	TcSYL_0062260.t1	Molecular Function	GO:0003676	nucleic acid binding
TcSYL_0062260	TcSYL_0062260.t1	Molecular Function	GO:0005524	ATP binding
TcSYL_0063220	TcSYL_0063220.t1	Molecular Function	GO:0005515	protein binding
TcSYL_0063440	TcSYL_0063440.t1	Biological Process	GO:0006886	intracellular protein transport
TcSYL_0063440	TcSYL_0063440.t1	Biological Process	GO:0016192	vesicle-mediated transport
TcSYL_0063440	TcSYL_0063440.t1	Cellular Component	GO:0030117	membrane coat
TcSYL_0063440	TcSYL_0063440.t1	Molecular Function	GO:0005488	binding
TcSYL_0063550	TcSYL_0063550.t1	Biological Process	GO:0006508	proteolysis
TcSYL_0063550	TcSYL_0063550.t1	Cellular Component	GO:0005622	intracellular
TcSYL_0063550	TcSYL_0063550.t1	Molecular Function	GO:0004198	calcium-dependent cysteine-type endopeptidase activity
TcSYL_0064050	TcSYL_0064050.t1	Molecular Function	GO:0005515	protein binding
TcSYL_0064110	TcSYL_0064110.t1	Biological Process	GO:0007165	signal transduction
TcSYL_0064110	TcSYL_0064110.t1	Molecular Function	GO:0004114	3',5'-cyclic-nucleotide phosphodiesterase activity
TcSYL_0064110	TcSYL_0064110.t1	Molecular Function	GO:0005515	protein binding
TcSYL_0064140	TcSYL_0064140.t1	Biological Process	GO:0006275	regulation of DNA replication
TcSYL_0064140	TcSYL_0064140.t1	Molecular Function	GO:0003677	DNA binding
TcSYL_0064140	TcSYL_0064140.t1	Molecular Function	GO:0030337	DNA polymerase processivity factor activity
TcSYL_0064150	TcSYL_0064150.t1	Biological Process	GO:0043039	tRNA aminoacylation
TcSYL_0064150	TcSYL_0064150.t1	Molecular Function	GO:0004812	aminoacyl-tRNA ligase activity
TcSYL_0064150	TcSYL_0064150.t1	Molecular Function	GO:0005524	ATP binding
TcSYL_0064160	TcSYL_0064160.t1	Biological Process	GO:0006298	mismatch repair
TcSYL_0064160	TcSYL_0064160.t1	Molecular Function	GO:0005524	ATP binding
TcSYL_0064160	TcSYL_0064160.t1	Molecular Function	GO:0030983	mismatched DNA binding
TcSYL_0064170	TcSYL_0064170.t1	Biological Process	GO:0006298	mismatch repair
TcSYL_0064170	TcSYL_0064170.t1	Molecular Function	GO:0005524	ATP binding
TcSYL_0064170	TcSYL_0064170.t1	Molecular Function	GO:0030983	mismatched DNA binding
TcSYL_0064250	TcSYL_0064250.t1	Molecular Function	GO:0005509	calcium ion binding
TcSYL_0064310	TcSYL_0064310.t1	Biological Process	GO:0030001	metal ion transport
TcSYL_0064310	TcSYL_0064310.t1	Biological Process	GO:0055085	transmembrane transport
TcSYL_0064310	TcSYL_0064310.t1	Cellular Component	GO:0016020	membrane
TcSYL_0064310	TcSYL_0064310.t1	Molecular Function	GO:0046873	metal ion transmembrane transporter activity
TcSYL_0064460	TcSYL_0064460.t1	Molecular Function	GO:0051536	iron-sulfur cluster binding
TcSYL_0064560	TcSYL_0064560.t1	Cellular Component	GO:0016020	membrane
TcSYL_0064780	TcSYL_0064780.t1	Molecular Function	GO:0003824	catalytic activity
TcSYL_0064780	TcSYL_0064780.t1	Molecular Function	GO:0016301	kinase activity
TcSYL_0064780	TcSYL_0064780.t1	Molecular Function	GO:0016772	transferase activity, transferring phosphorus-containing groups
TcSYL_0064880	TcSYL_0064880.t1	Biological Process	GO:0007264	small GTPase mediated signal transduction
TcSYL_0064880	TcSYL_0064880.t1	Molecular Function	GO:0005092	GDP-dissociation inhibitor activity
TcSYL_0064980	TcSYL_0064980.t1	Biological Process	GO:0006468	protein phosphorylation
TcSYL_0064980	TcSYL_0064980.t1	Molecular Function	GO:0004672	protein kinase activity
TcSYL_0064980	TcSYL_0064980.t1	Molecular Function	GO:0005524	ATP binding
TcSYL_0065010	TcSYL_0065010.t1	Biological Process	GO:0006419	alanyl-tRNA aminoacylation
TcSYL_0065010	TcSYL_0065010.t1	Biological Process	GO:0043039	tRNA aminoacylation
TcSYL_0065010	TcSYL_0065010.t1	Molecular Function	GO:0000166	nucleotide binding
TcSYL_0065010	TcSYL_0065010.t1	Molecular Function	GO:0004812	aminoacyl-tRNA ligase activity
TcSYL_0065010	TcSYL_0065010.t1	Molecular Function	GO:0004813	alanine-tRNA ligase activity
TcSYL_0065010	TcSYL_0065010.t1	Molecular Function	GO:0005524	ATP binding
TcSYL_0071010	TcSYL_0071010.t1	Molecular Function	GO:0003924	GTPase activity
TcSYL_0072650	TcSYL_0072650.t1	Molecular Function	GO:0005515	protein binding
TcSYL_0072720	TcSYL_0072720.t1	Molecular Function	GO:0005515	protein binding
TcSYL_0073330	TcSYL_0073330.t1	Molecular Function	GO:0004252	serine-type endopeptidase activity
TcSYL_0073330	TcSYL_0073330.t1	Molecular Function	GO:0070008	serine-type exopeptidase activity
TcSYL_0073440	TcSYL_0073440.t1	Biological Process	GO:0006508	proteolysis
TcSYL_0073440	TcSYL_0073440.t1	Molecular Function	GO:0004222	metalloendopeptidase activity
TcSYL_0073440	TcSYL_0073440.t1	Molecular Function	GO:0005524	ATP binding
TcSYL_0073500	TcSYL_0073500.t1	Biological Process	GO:0008152	metabolic process
TcSYL_0073500	TcSYL_0073500.t1	Molecular Function	GO:0016746	transferase activity, transferring acyl groups
TcSYL_0073640	TcSYL_0073640.t1	Molecular Function	GO:0005515	protein binding
TcSYL_0073720	TcSYL_0073720.t1	Molecular Function	GO:0035091	phosphatidylinositol binding
TcSYL_0073950	TcSYL_0073950.t1	Molecular Function	GO:0005515	protein binding
TcSYL_0074640	TcSYL_0074640.t1	Molecular Function	GO:0005488	binding
TcSYL_0074650	TcSYL_0074650.t1	Molecular Function	GO:0005488	binding
TcSYL_0074770	TcSYL_0074770.t1	Biological Process	GO:0055114	oxidation-reduction process
TcSYL_0074770	TcSYL_0074770.t1	Molecular Function	GO:0005506	iron ion binding
TcSYL_0074770	TcSYL_0074770.t1	Molecular Function	GO:0016705	oxidoreductase activity, acting on paired donors, with incorporation or reduction of molecular oxygen
TcSYL_0074770	TcSYL_0074770.t1	Molecular Function	GO:0020037	heme binding
TcSYL_0074790	TcSYL_0074790.t1	Biological Process	GO:0015031	protein transport
TcSYL_0074790	TcSYL_0074790.t1	Cellular Component	GO:0016020	membrane
TcSYL_0074890	TcSYL_0074890.t1	Molecular Function	GO:0005515	protein binding
TcSYL_0074920	TcSYL_0074920.t1	Molecular Function	GO:0008289	lipid binding
TcSYL_0074930	TcSYL_0074930.t1	Biological Process	GO:0007018	microtubule-based movement
TcSYL_0074930	TcSYL_0074930.t1	Molecular Function	GO:0003777	microtubule motor activity
TcSYL_0074930	TcSYL_0074930.t1	Molecular Function	GO:0005524	ATP binding
TcSYL_0074930	TcSYL_0074930.t1	Molecular Function	GO:0008017	microtubule binding
TcSYL_0075000	TcSYL_0075000.t1	Biological Process	GO:0006412	translation
TcSYL_0075000	TcSYL_0075000.t1	Cellular Component	GO:0005622	intracellular
TcSYL_0075000	TcSYL_0075000.t1	Cellular Component	GO:0005840	ribosome
TcSYL_0075000	TcSYL_0075000.t1	Molecular Function	GO:0003735	structural constituent of ribosome
TcSYL_0075040	TcSYL_0075040.t1	Molecular Function	GO:0005524	ATP binding
TcSYL_0075040	TcSYL_0075040.t1	Molecular Function	GO:0016887	ATPase activity
TcSYL_0075310	TcSYL_0075310.t1	Molecular Function	GO:0005488	binding
TcSYL_0075340	TcSYL_0075340.t1	Molecular Function	GO:0005515	protein binding
TcSYL_0075350	TcSYL_0075350.t1	Biological Process	GO:0006364	rRNA processing
TcSYL_0075350	TcSYL_0075350.t1	Molecular Function	GO:0005515	protein binding
TcSYL_0075420	TcSYL_0075420.t1	Biological Process	GO:0000723	telomere maintenance
TcSYL_0075420	TcSYL_0075420.t1	Biological Process	GO:0006281	DNA repair
TcSYL_0075420	TcSYL_0075420.t1	Molecular Function	GO:0003678	DNA helicase activity
TcSYL_0075480	TcSYL_0075480.t1	Molecular Function	GO:0005515	protein binding
TcSYL_0075490	TcSYL_0075490.t1	Biological Process	GO:0006468	protein phosphorylation
TcSYL_0075490	TcSYL_0075490.t1	Molecular Function	GO:0004672	protein kinase activity
TcSYL_0075490	TcSYL_0075490.t1	Molecular Function	GO:0005524	ATP binding
TcSYL_0076490	TcSYL_0076490.t1	Biological Process	GO:0001510	RNA methylation
TcSYL_0076490	TcSYL_0076490.t1	Biological Process	GO:0009452	7-methylguanosine RNA capping
TcSYL_0076490	TcSYL_0076490.t1	Molecular Function	GO:0008168	methyltransferase activity
TcSYL_0076700	TcSYL_0076700.t1	Molecular Function	GO:0005515	protein binding
TcSYL_0076860	TcSYL_0076860.t1	Biological Process	GO:0051603	proteolysis involved in cellular protein catabolic process
TcSYL_0076860	TcSYL_0076860.t1	Cellular Component	GO:0005839	proteasome core complex
TcSYL_0076860	TcSYL_0076860.t1	Molecular Function	GO:0004298	threonine-type endopeptidase activity
TcSYL_0076970	TcSYL_0076970.t1	Biological Process	GO:0006470	protein dephosphorylation
TcSYL_0076970	TcSYL_0076970.t1	Biological Process	GO:0016311	dephosphorylation
TcSYL_0076970	TcSYL_0076970.t1	Molecular Function	GO:0008138	protein tyrosine/serine/threonine phosphatase activity
TcSYL_0076970	TcSYL_0076970.t1	Molecular Function	GO:0016791	phosphatase activity
TcSYL_0077090	TcSYL_0077090.t1	Biological Process	GO:0006508	proteolysis
TcSYL_0077090	TcSYL_0077090.t1	Biological Process	GO:0007155	cell adhesion
TcSYL_0077090	TcSYL_0077090.t1	Cellular Component	GO:0016020	membrane
TcSYL_0077090	TcSYL_0077090.t1	Molecular Function	GO:0004222	metalloendopeptidase activity
TcSYL_0077350	TcSYL_0077350.t1	Biological Process	GO:0006508	proteolysis
TcSYL_0077350	TcSYL_0077350.t1	Biological Process	GO:0007155	cell adhesion
TcSYL_0077350	TcSYL_0077350.t1	Cellular Component	GO:0016020	membrane
TcSYL_0077350	TcSYL_0077350.t1	Molecular Function	GO:0004222	metalloendopeptidase activity
TcSYL_0077480	TcSYL_0077480.t1	Molecular Function	GO:0005488	binding
TcSYL_0078650	TcSYL_0078650.t1	Molecular Function	GO:0005515	protein binding
TcSYL_0078680	TcSYL_0078680.t1	Biological Process	GO:0007076	mitotic chromosome condensation
TcSYL_0078680	TcSYL_0078680.t1	Cellular Component	GO:0000796	condensin complex
TcSYL_0078740	TcSYL_0078740.t1	Molecular Function	GO:0005515	protein binding
TcSYL_0078780	TcSYL_0078780.t1	Biological Process	GO:0006412	translation
TcSYL_0078780	TcSYL_0078780.t1	Cellular Component	GO:0005622	intracellular
TcSYL_0078780	TcSYL_0078780.t1	Cellular Component	GO:0005840	ribosome
TcSYL_0078780	TcSYL_0078780.t1	Molecular Function	GO:0003735	structural constituent of ribosome
TcSYL_0078800	TcSYL_0078800.t1	Molecular Function	GO:0016791	phosphatase activity
TcSYL_0078870	TcSYL_0078870.t1	Molecular Function	GO:0005515	protein binding
TcSYL_0078880	TcSYL_0078880.t1	Molecular Function	GO:0005515	protein binding
TcSYL_0078890	TcSYL_0078890.t1	Biological Process	GO:0006355	regulation of transcription, DNA-templated
TcSYL_0078990	TcSYL_0078990.t1	Molecular Function	GO:0004045	aminoacyl-tRNA hydrolase activity
TcSYL_0079130	TcSYL_0079130.t1	Molecular Function	GO:0005515	protein binding
TcSYL_0079170	TcSYL_0079170.t1	Biological Process	GO:0006508	proteolysis
TcSYL_0079170	TcSYL_0079170.t1	Biological Process	GO:0007155	cell adhesion
TcSYL_0079170	TcSYL_0079170.t1	Cellular Component	GO:0016020	membrane
TcSYL_0079170	TcSYL_0079170.t1	Molecular Function	GO:0004222	metalloendopeptidase activity
TcSYL_0079390	TcSYL_0079390.t1	Biological Process	GO:0006508	proteolysis
TcSYL_0079390	TcSYL_0079390.t1	Molecular Function	GO:0008234	cysteine-type peptidase activity
TcSYL_0079410	TcSYL_0079410.t1	Biological Process	GO:0006406	mRNA export from nucleus
TcSYL_0079410	TcSYL_0079410.t1	Biological Process	GO:0045893	positive regulation of transcription, DNA-templated
TcSYL_0079410	TcSYL_0079410.t1	Cellular Component	GO:0000124	SAGA complex
TcSYL_0079410	TcSYL_0079410.t1	Cellular Component	GO:0005643	nuclear pore
TcSYL_0079410	TcSYL_0079410.t1	Molecular Function	GO:0003713	transcription coactivator activity
TcSYL_0080350	TcSYL_0080350.t1	Biological Process	GO:0006413	translational initiation
TcSYL_0080350	TcSYL_0080350.t1	Molecular Function	GO:0003743	translation initiation factor activity
TcSYL_0080370	TcSYL_0080370.t1	Molecular Function	GO:0005515	protein binding
TcSYL_0080390	TcSYL_0080390.t1	Molecular Function	GO:0005525	GTP binding
TcSYL_0080590	TcSYL_0080590.t1	Biological Process	GO:0006468	protein phosphorylation
TcSYL_0080590	TcSYL_0080590.t1	Molecular Function	GO:0004672	protein kinase activity
TcSYL_0080590	TcSYL_0080590.t1	Molecular Function	GO:0004674	protein serine/threonine kinase activity
TcSYL_0080590	TcSYL_0080590.t1	Molecular Function	GO:0005524	ATP binding
TcSYL_0082500	TcSYL_0082500.t1	Molecular Function	GO:0005515	protein binding
TcSYL_0082910	TcSYL_0082910.t1	Molecular Function	GO:0005515	protein binding
TcSYL_0083110	TcSYL_0083110.t1	Biological Process	GO:0006351	transcription, DNA-templated
TcSYL_0083110	TcSYL_0083110.t1	Molecular Function	GO:0046983	protein dimerization activity
TcSYL_0083330	TcSYL_0083330.t1	Cellular Component	GO:0071203	WASH complex
TcSYL_0083370	TcSYL_0083370.t1	Biological Process	GO:0006432	phenylalanyl-tRNA aminoacylation
TcSYL_0083370	TcSYL_0083370.t1	Cellular Component	GO:0005737	cytoplasm
TcSYL_0083370	TcSYL_0083370.t1	Molecular Function	GO:0000166	nucleotide binding
TcSYL_0083370	TcSYL_0083370.t1	Molecular Function	GO:0000287	magnesium ion binding
TcSYL_0083370	TcSYL_0083370.t1	Molecular Function	GO:0003723	RNA binding
TcSYL_0083370	TcSYL_0083370.t1	Molecular Function	GO:0004826	phenylalanine-tRNA ligase activity
TcSYL_0083370	TcSYL_0083370.t1	Molecular Function	GO:0005524	ATP binding
TcSYL_0084150	TcSYL_0084150.t1	Biological Process	GO:0007018	microtubule-based movement
TcSYL_0084150	TcSYL_0084150.t1	Cellular Component	GO:0030286	dynein complex
TcSYL_0084150	TcSYL_0084150.t1	Molecular Function	GO:0003777	microtubule motor activity
TcSYL_0084290	TcSYL_0084290.t1	Molecular Function	GO:0005525	GTP binding
TcSYL_0085010	TcSYL_0085010.t1	Biological Process	GO:0006468	protein phosphorylation
TcSYL_0085010	TcSYL_0085010.t1	Molecular Function	GO:0004672	protein kinase activity
TcSYL_0085010	TcSYL_0085010.t1	Molecular Function	GO:0005524	ATP binding
TcSYL_0085020	TcSYL_0085020.t1	Biological Process	GO:0006468	protein phosphorylation
TcSYL_0085020	TcSYL_0085020.t1	Molecular Function	GO:0004672	protein kinase activity
TcSYL_0085020	TcSYL_0085020.t1	Molecular Function	GO:0005524	ATP binding
TcSYL_0085140	TcSYL_0085140.t1	Biological Process	GO:0055114	oxidation-reduction process
TcSYL_0085140	TcSYL_0085140.t1	Molecular Function	GO:0005506	iron ion binding
TcSYL_0085140	TcSYL_0085140.t1	Molecular Function	GO:0016705	oxidoreductase activity, acting on paired donors, with incorporation or reduction of molecular oxygen
TcSYL_0085140	TcSYL_0085140.t1	Molecular Function	GO:0020037	heme binding
TcSYL_0086500	TcSYL_0086500.t1	Molecular Function	GO:0005515	protein binding
TcSYL_0086570	TcSYL_0086570.t1	Biological Process	GO:0008152	metabolic process
TcSYL_0086570	TcSYL_0086570.t1	Molecular Function	GO:0003824	catalytic activity
TcSYL_0087140	TcSYL_0087140.t1	Molecular Function	GO:0005524	ATP binding
TcSYL_0087140	TcSYL_0087140.t1	Molecular Function	GO:0016887	ATPase activity
TcSYL_0087240	TcSYL_0087240.t1	Molecular Function	GO:0003924	GTPase activity
TcSYL_0087240	TcSYL_0087240.t1	Molecular Function	GO:0005525	GTP binding
TcSYL_0087250	TcSYL_0087250.t1	Biological Process	GO:0006281	DNA repair
TcSYL_0087250	TcSYL_0087250.t1	Cellular Component	GO:0005634	nucleus
TcSYL_0087250	TcSYL_0087250.t1	Molecular Function	GO:0008081	phosphoric diester hydrolase activity
TcSYL_0087810	TcSYL_0087810.t1	Molecular Function	GO:0005488	binding
TcSYL_0087830	TcSYL_0087830.t1	Biological Process	GO:0006412	translation
TcSYL_0087830	TcSYL_0087830.t1	Cellular Component	GO:0005622	intracellular
TcSYL_0087830	TcSYL_0087830.t1	Cellular Component	GO:0005840	ribosome
TcSYL_0087830	TcSYL_0087830.t1	Molecular Function	GO:0003735	structural constituent of ribosome
TcSYL_0087930	TcSYL_0087930.t1	Biological Process	GO:0019538	protein metabolic process
TcSYL_0087960	TcSYL_0087960.t1	Biological Process	GO:0006629	lipid metabolic process
TcSYL_0087960	TcSYL_0087960.t1	Molecular Function	GO:0008081	phosphoric diester hydrolase activity
TcSYL_0088000	TcSYL_0088000.t1	Molecular Function	GO:0005515	protein binding
TcSYL_0088010	TcSYL_0088010.t1	Biological Process	GO:0006886	intracellular protein transport
TcSYL_0088010	TcSYL_0088010.t1	Biological Process	GO:0016192	vesicle-mediated transport
TcSYL_0088010	TcSYL_0088010.t1	Cellular Component	GO:0030117	membrane coat
TcSYL_0088010	TcSYL_0088010.t1	Molecular Function	GO:0005198	structural molecule activity
TcSYL_0088230	TcSYL_0088230.t1	Biological Process	GO:0006396	RNA processing
TcSYL_0088230	TcSYL_0088230.t1	Molecular Function	GO:0003723	RNA binding
TcSYL_0088230	TcSYL_0088230.t1	Molecular Function	GO:0008173	RNA methyltransferase activity
TcSYL_0088420	TcSYL_0088420.t1	Molecular Function	GO:0005515	protein binding
TcSYL_0088500	TcSYL_0088500.t1	Molecular Function	GO:0019239	deaminase activity
TcSYL_0088610	TcSYL_0088610.t1	Molecular Function	GO:0008168	methyltransferase activity
TcSYL_0088720	TcSYL_0088720.t1	Biological Process	GO:0009190	cyclic nucleotide biosynthetic process
TcSYL_0088720	TcSYL_0088720.t1	Biological Process	GO:0035556	intracellular signal transduction
TcSYL_0088720	TcSYL_0088720.t1	Molecular Function	GO:0016849	phosphorus-oxygen lyase activity
TcSYL_0088800	TcSYL_0088800.t1	Cellular Component	GO:0016020	membrane
TcSYL_0089140	TcSYL_0089140.t1	Biological Process	GO:0007018	microtubule-based movement
TcSYL_0089140	TcSYL_0089140.t1	Cellular Component	GO:0030286	dynein complex
TcSYL_0089140	TcSYL_0089140.t1	Molecular Function	GO:0003777	microtubule motor activity
TcSYL_0089320	TcSYL_0089320.t1	Molecular Function	GO:0005509	calcium ion binding
TcSYL_0089460	TcSYL_0089460.t1	Biological Process	GO:0006508	proteolysis
TcSYL_0089460	TcSYL_0089460.t1	Biological Process	GO:0007155	cell adhesion
TcSYL_0089460	TcSYL_0089460.t1	Cellular Component	GO:0016020	membrane
TcSYL_0089460	TcSYL_0089460.t1	Molecular Function	GO:0004222	metalloendopeptidase activity
TcSYL_0089650	TcSYL_0089650.t1	Biological Process	GO:1901642	nucleoside transmembrane transport
TcSYL_0089650	TcSYL_0089650.t1	Cellular Component	GO:0016021	integral component of membrane
TcSYL_0089650	TcSYL_0089650.t1	Molecular Function	GO:0005337	nucleoside transmembrane transporter activity
TcSYL_0089840	TcSYL_0089840.t1	Cellular Component	GO:0005759	mitochondrial matrix
TcSYL_0090250	TcSYL_0090250.t1	Biological Process	GO:0006418	tRNA aminoacylation for protein translation
TcSYL_0090250	TcSYL_0090250.t1	Molecular Function	GO:0000166	nucleotide binding
TcSYL_0090250	TcSYL_0090250.t1	Molecular Function	GO:0004812	aminoacyl-tRNA ligase activity
TcSYL_0090250	TcSYL_0090250.t1	Molecular Function	GO:0005524	ATP binding
TcSYL_0091830	TcSYL_0091830.t1	Biological Process	GO:0006468	protein phosphorylation
TcSYL_0091830	TcSYL_0091830.t1	Molecular Function	GO:0004672	protein kinase activity
TcSYL_0091830	TcSYL_0091830.t1	Molecular Function	GO:0005524	ATP binding
TcSYL_0092560	TcSYL_0092560.t1	Biological Process	GO:0006508	proteolysis
TcSYL_0092560	TcSYL_0092560.t1	Biological Process	GO:0007155	cell adhesion
TcSYL_0092560	TcSYL_0092560.t1	Cellular Component	GO:0016020	membrane
TcSYL_0092560	TcSYL_0092560.t1	Molecular Function	GO:0004222	metalloendopeptidase activity
TcSYL_0094620	TcSYL_0094620.t1	Molecular Function	GO:0016787	hydrolase activity
TcSYL_0094640	TcSYL_0094640.t1	Molecular Function	GO:0005515	protein binding
TcSYL_0094730	TcSYL_0094730.t1	Biological Process	GO:0055114	oxidation-reduction process
TcSYL_0094730	TcSYL_0094730.t1	Molecular Function	GO:0016616	oxidoreductase activity, acting on the CH-OH group of donors, NAD or NADP as acceptor
TcSYL_0094740	TcSYL_0094740.t1	Biological Process	GO:0006102	isocitrate metabolic process
TcSYL_0094740	TcSYL_0094740.t1	Biological Process	GO:0055114	oxidation-reduction process
TcSYL_0094740	TcSYL_0094740.t1	Molecular Function	GO:0004450	isocitrate dehydrogenase (NADP+) activity
TcSYL_0094740	TcSYL_0094740.t1	Molecular Function	GO:0016616	oxidoreductase activity, acting on the CH-OH group of donors, NAD or NADP as acceptor
TcSYL_0094770	TcSYL_0094770.t1	Biological Process	GO:0006886	intracellular protein transport
TcSYL_0094770	TcSYL_0094770.t1	Biological Process	GO:0006888	ER to Golgi vesicle-mediated transport
TcSYL_0094770	TcSYL_0094770.t1	Cellular Component	GO:0030127	COPII vesicle coat
TcSYL_0094770	TcSYL_0094770.t1	Molecular Function	GO:0008270	zinc ion binding
TcSYL_0094780	TcSYL_0094780.t1	Biological Process	GO:0006886	intracellular protein transport
TcSYL_0094780	TcSYL_0094780.t1	Biological Process	GO:0006888	ER to Golgi vesicle-mediated transport
TcSYL_0094780	TcSYL_0094780.t1	Cellular Component	GO:0030127	COPII vesicle coat
TcSYL_0095790	TcSYL_0095790.t1	Biological Process	GO:0008152	metabolic process
TcSYL_0095790	TcSYL_0095790.t1	Molecular Function	GO:0003824	catalytic activity
TcSYL_0095870	TcSYL_0095870.t1	Biological Process	GO:0055114	oxidation-reduction process
TcSYL_0095870	TcSYL_0095870.t1	Molecular Function	GO:0016491	oxidoreductase activity
TcSYL_0095930	TcSYL_0095930.t1	Biological Process	GO:0015991	ATP hydrolysis coupled proton transport
TcSYL_0095930	TcSYL_0095930.t1	Cellular Component	GO:0033177	proton-transporting two-sector ATPase complex, proton-transporting domain
TcSYL_0095930	TcSYL_0095930.t1	Cellular Component	GO:0033179	proton-transporting V-type ATPase, V0 domain
TcSYL_0095930	TcSYL_0095930.t1	Molecular Function	GO:0015078	proton transmembrane transporter activity
TcSYL_0095940	TcSYL_0095940.t1	Molecular Function	GO:0003676	nucleic acid binding
TcSYL_0095940	TcSYL_0095940.t1	Molecular Function	GO:0016787	hydrolase activity
TcSYL_0095940	TcSYL_0095940.t1	Molecular Function	GO:0046872	metal ion binding
TcSYL_0096170	TcSYL_0096170.t1	Biological Process	GO:0002100	tRNA wobble adenosine to inosine editing
TcSYL_0096170	TcSYL_0096170.t1	Molecular Function	GO:0003824	catalytic activity
TcSYL_0096170	TcSYL_0096170.t1	Molecular Function	GO:0008251	tRNA-specific adenosine deaminase activity
TcSYL_0096300	TcSYL_0096300.t1	Molecular Function	GO:0005515	protein binding
TcSYL_0096710	TcSYL_0096710.t1	Biological Process	GO:0006468	protein phosphorylation
TcSYL_0096710	TcSYL_0096710.t1	Molecular Function	GO:0004672	protein kinase activity
TcSYL_0096710	TcSYL_0096710.t1	Molecular Function	GO:0005524	ATP binding
TcSYL_0096720	TcSYL_0096720.t1	Biological Process	GO:0006468	protein phosphorylation
TcSYL_0096720	TcSYL_0096720.t1	Molecular Function	GO:0004672	protein kinase activity
TcSYL_0096720	TcSYL_0096720.t1	Molecular Function	GO:0005524	ATP binding
TcSYL_0096970	TcSYL_0096970.t1	Molecular Function	GO:0005515	protein binding
TcSYL_0097270	TcSYL_0097270.t1	Biological Process	GO:0030041	actin filament polymerization
TcSYL_0097270	TcSYL_0097270.t1	Biological Process	GO:0030833	regulation of actin filament polymerization
TcSYL_0097270	TcSYL_0097270.t1	Biological Process	GO:0034314	Arp2/3 complex-mediated actin nucleation
TcSYL_0097270	TcSYL_0097270.t1	Cellular Component	GO:0005885	Arp2/3 protein complex
TcSYL_0097270	TcSYL_0097270.t1	Cellular Component	GO:0015629	actin cytoskeleton
TcSYL_0097960	TcSYL_0097960.t1	Molecular Function	GO:0003924	GTPase activity
TcSYL_0097960	TcSYL_0097960.t1	Molecular Function	GO:0005525	GTP binding
TcSYL_0099760	TcSYL_0099760.t1	Biological Process	GO:0006508	proteolysis
TcSYL_0099760	TcSYL_0099760.t1	Biological Process	GO:0007155	cell adhesion
TcSYL_0099760	TcSYL_0099760.t1	Cellular Component	GO:0016020	membrane
TcSYL_0099760	TcSYL_0099760.t1	Molecular Function	GO:0004222	metalloendopeptidase activity
TcSYL_0102790	TcSYL_0102790.t1	Molecular Function	GO:0005515	protein binding
TcSYL_0102820	TcSYL_0102820.t1	Biological Process	GO:0018342	protein prenylation
TcSYL_0102820	TcSYL_0102820.t1	Molecular Function	GO:0008318	protein prenyltransferase activity
TcSYL_0103210	TcSYL_0103210.t1	Molecular Function	GO:0005488	binding
TcSYL_0104790	TcSYL_0104790.t1	Cellular Component	GO:0016021	integral component of membrane
TcSYL_0105540	TcSYL_0105540.t1	Biological Process	GO:0016573	histone acetylation
TcSYL_0105540	TcSYL_0105540.t1	Cellular Component	GO:0000123	histone acetyltransferase complex
TcSYL_0105640	TcSYL_0105640.t1	Biological Process	GO:0006508	proteolysis
TcSYL_0105640	TcSYL_0105640.t1	Biological Process	GO:0007155	cell adhesion
TcSYL_0105640	TcSYL_0105640.t1	Cellular Component	GO:0016020	membrane
TcSYL_0105640	TcSYL_0105640.t1	Molecular Function	GO:0004222	metalloendopeptidase activity
TcSYL_0105650	TcSYL_0105650.t1	Biological Process	GO:0006508	proteolysis
TcSYL_0105650	TcSYL_0105650.t1	Biological Process	GO:0007155	cell adhesion
TcSYL_0105650	TcSYL_0105650.t1	Cellular Component	GO:0016020	membrane
TcSYL_0105650	TcSYL_0105650.t1	Molecular Function	GO:0004222	metalloendopeptidase activity
TcSYL_0106820	TcSYL_0106820.t1	Biological Process	GO:0055114	oxidation-reduction process
TcSYL_0106820	TcSYL_0106820.t1	Molecular Function	GO:0016491	oxidoreductase activity
TcSYL_0106840	TcSYL_0106840.t1	Molecular Function	GO:0003723	RNA binding
TcSYL_0106920	TcSYL_0106920.t1	Biological Process	GO:0050708	regulation of protein secretion
TcSYL_0106920	TcSYL_0106920.t1	Cellular Component	GO:0005737	cytoplasm
TcSYL_0106920	TcSYL_0106920.t1	Molecular Function	GO:0005515	protein binding
TcSYL_0106990	TcSYL_0106990.t1	Molecular Function	GO:0004386	helicase activity
TcSYL_0107040	TcSYL_0107040.t1	Biological Process	GO:0001522	pseudouridine synthesis
TcSYL_0107040	TcSYL_0107040.t1	Biological Process	GO:0009451	RNA modification
TcSYL_0107040	TcSYL_0107040.t1	Molecular Function	GO:0003723	RNA binding
TcSYL_0107040	TcSYL_0107040.t1	Molecular Function	GO:0009982	pseudouridine synthase activity
TcSYL_0107280	TcSYL_0107280.t1	Biological Process	GO:0002098	tRNA wobble uridine modification
TcSYL_0107280	TcSYL_0107280.t1	Biological Process	GO:0008033	tRNA processing
TcSYL_0107280	TcSYL_0107280.t1	Biological Process	GO:0034227	tRNA thio-modification
TcSYL_0107280	TcSYL_0107280.t1	Molecular Function	GO:0000049	tRNA binding
TcSYL_0107370	TcSYL_0107370.t1	Molecular Function	GO:0005515	protein binding
TcSYL_0107470	TcSYL_0107470.t1	Biological Process	GO:0042147	retrograde transport, endosome to Golgi
TcSYL_0107750	TcSYL_0107750.t1	Biological Process	GO:0009190	cyclic nucleotide biosynthetic process
TcSYL_0107750	TcSYL_0107750.t1	Biological Process	GO:0035556	intracellular signal transduction
TcSYL_0107750	TcSYL_0107750.t1	Molecular Function	GO:0016849	phosphorus-oxygen lyase activity
TcSYL_0108720	TcSYL_0108720.t1	Biological Process	GO:0008152	metabolic process
TcSYL_0108720	TcSYL_0108720.t1	Molecular Function	GO:0003824	catalytic activity
TcSYL_0108720	TcSYL_0108720.t1	Molecular Function	GO:0046872	metal ion binding
TcSYL_0108790	TcSYL_0108790.t1	Molecular Function	GO:0004252	serine-type endopeptidase activity
TcSYL_0108790	TcSYL_0108790.t1	Molecular Function	GO:0070008	serine-type exopeptidase activity
TcSYL_0108860	TcSYL_0108860.t1	Molecular Function	GO:0005515	protein binding
TcSYL_0108890	TcSYL_0108890.t1	Molecular Function	GO:0005515	protein binding
TcSYL_0109300	TcSYL_0109300.t1	Biological Process	GO:0006508	proteolysis
TcSYL_0109300	TcSYL_0109300.t1	Molecular Function	GO:0004190	aspartic-type endopeptidase activity
TcSYL_0109300	TcSYL_0109300.t1	Molecular Function	GO:0005515	protein binding
TcSYL_0109580	TcSYL_0109580.t1	Cellular Component	GO:0005737	cytoplasm
TcSYL_0109580	TcSYL_0109580.t1	Molecular Function	GO:0033925	mannosyl-glycoprotein endo-beta-N-acetylglucosaminidase activity
TcSYL_0110330	TcSYL_0110330.t1	Biological Process	GO:0045454	cell redox homeostasis
TcSYL_0110330	TcSYL_0110330.t1	Molecular Function	GO:0009055	electron transfer activity
TcSYL_0110330	TcSYL_0110330.t1	Molecular Function	GO:0015035	protein disulfide oxidoreductase activity
TcSYL_0110730	TcSYL_0110730.t1	Molecular Function	GO:0005515	protein binding
TcSYL_0110780	TcSYL_0110780.t1	Biological Process	GO:0001522	pseudouridine synthesis
TcSYL_0110780	TcSYL_0110780.t1	Biological Process	GO:0009451	RNA modification
TcSYL_0110780	TcSYL_0110780.t1	Molecular Function	GO:0003723	RNA binding
TcSYL_0110780	TcSYL_0110780.t1	Molecular Function	GO:0009982	pseudouridine synthase activity
TcSYL_0110800	TcSYL_0110800.t1	Molecular Function	GO:0005524	ATP binding
TcSYL_0110810	TcSYL_0110810.t1	Molecular Function	GO:0005524	ATP binding
TcSYL_0110840	TcSYL_0110840.t1	Molecular Function	GO:0005488	binding
TcSYL_0110840	TcSYL_0110840.t1	Molecular Function	GO:0005515	protein binding
TcSYL_0110850	TcSYL_0110850.t1	Molecular Function	GO:0005515	protein binding
TcSYL_0110890	TcSYL_0110890.t1	Molecular Function	GO:0016779	nucleotidyltransferase activity
TcSYL_0110920	TcSYL_0110920.t1	Molecular Function	GO:0005515	protein binding
TcSYL_0110980	TcSYL_0110980.t1	Cellular Component	GO:0005730	nucleolus
TcSYL_0110980	TcSYL_0110980.t1	Molecular Function	GO:0008168	methyltransferase activity
TcSYL_0111190	TcSYL_0111190.t1	Biological Process	GO:0006096	glycolytic process
TcSYL_0111190	TcSYL_0111190.t1	Molecular Function	GO:0004618	phosphoglycerate kinase activity
TcSYL_0111310	TcSYL_0111310.t1	Biological Process	GO:0006351	transcription, DNA-templated
TcSYL_0111310	TcSYL_0111310.t1	Molecular Function	GO:0003677	DNA binding
TcSYL_0111310	TcSYL_0111310.t1	Molecular Function	GO:0003899	DNA-directed 5'-3' RNA polymerase activity
TcSYL_0111320	TcSYL_0111320.t1	Biological Process	GO:0006351	transcription, DNA-templated
TcSYL_0111320	TcSYL_0111320.t1	Molecular Function	GO:0003677	DNA binding
TcSYL_0111320	TcSYL_0111320.t1	Molecular Function	GO:0003899	DNA-directed 5'-3' RNA polymerase activity
TcSYL_0111330	TcSYL_0111330.t1	Biological Process	GO:0006351	transcription, DNA-templated
TcSYL_0111330	TcSYL_0111330.t1	Molecular Function	GO:0003677	DNA binding
TcSYL_0111330	TcSYL_0111330.t1	Molecular Function	GO:0003899	DNA-directed 5'-3' RNA polymerase activity
TcSYL_0111780	TcSYL_0111780.t1	Biological Process	GO:0006891	intra-Golgi vesicle-mediated transport
TcSYL_0111780	TcSYL_0111780.t1	Cellular Component	GO:0017119	Golgi transport complex
TcSYL_0111970	TcSYL_0111970.t1	Biological Process	GO:0001522	pseudouridine synthesis
TcSYL_0111970	TcSYL_0111970.t1	Biological Process	GO:0009451	RNA modification
TcSYL_0111970	TcSYL_0111970.t1	Molecular Function	GO:0003723	RNA binding
TcSYL_0111970	TcSYL_0111970.t1	Molecular Function	GO:0009982	pseudouridine synthase activity
TcSYL_0112020	TcSYL_0112020.t1	Molecular Function	GO:0003676	nucleic acid binding
TcSYL_0112230	TcSYL_0112230.t1	Biological Process	GO:0016192	vesicle-mediated transport
TcSYL_0112340	TcSYL_0112340.t1	Molecular Function	GO:0005515	protein binding
TcSYL_0112450	TcSYL_0112450.t1	Molecular Function	GO:0005515	protein binding
TcSYL_0112580	TcSYL_0112580.t1	Biological Process	GO:0006801	superoxide metabolic process
TcSYL_0112580	TcSYL_0112580.t1	Biological Process	GO:0055114	oxidation-reduction process
TcSYL_0112580	TcSYL_0112580.t1	Molecular Function	GO:0004784	superoxide dismutase activity
TcSYL_0112580	TcSYL_0112580.t1	Molecular Function	GO:0046872	metal ion binding
TcSYL_0112620	TcSYL_0112620.t1	Molecular Function	GO:0005509	calcium ion binding
TcSYL_0112690	TcSYL_0112690.t1	Biological Process	GO:0006744	ubiquinone biosynthetic process
TcSYL_0112810	TcSYL_0112810.t1	Biological Process	GO:0006511	ubiquitin-dependent protein catabolic process
TcSYL_0112870	TcSYL_0112870.t1	Molecular Function	GO:0003924	GTPase activity
TcSYL_0112870	TcSYL_0112870.t1	Molecular Function	GO:0005525	GTP binding
TcSYL_0112960	TcSYL_0112960.t1	Biological Process	GO:0030833	regulation of actin filament polymerization
TcSYL_0112960	TcSYL_0112960.t1	Biological Process	GO:0034314	Arp2/3 complex-mediated actin nucleation
TcSYL_0112960	TcSYL_0112960.t1	Cellular Component	GO:0005856	cytoskeleton
TcSYL_0112960	TcSYL_0112960.t1	Cellular Component	GO:0005885	Arp2/3 protein complex
TcSYL_0113300	TcSYL_0113300.t1	Biological Process	GO:0007017	microtubule-based process
TcSYL_0113300	TcSYL_0113300.t1	Cellular Component	GO:0030286	dynein complex
TcSYL_0113360	TcSYL_0113360.t1	Biological Process	GO:0046488	phosphatidylinositol metabolic process
TcSYL_0113360	TcSYL_0113360.t1	Molecular Function	GO:0016307	phosphatidylinositol phosphate kinase activity
TcSYL_0113540	TcSYL_0113540.t1	Biological Process	GO:0006289	nucleotide-excision repair
TcSYL_0113540	TcSYL_0113540.t1	Biological Process	GO:0043161	proteasome-mediated ubiquitin-dependent protein catabolic process
TcSYL_0113540	TcSYL_0113540.t1	Molecular Function	GO:0003684	damaged DNA binding
TcSYL_0113560	TcSYL_0113560.t1	Molecular Function	GO:0005488	binding
TcSYL_0113580	TcSYL_0113580.t1	Cellular Component	GO:0005622	intracellular
TcSYL_0113580	TcSYL_0113580.t1	Molecular Function	GO:0005525	GTP binding
TcSYL_0113860	TcSYL_0113860.t1	Molecular Function	GO:0003676	nucleic acid binding
TcSYL_0113860	TcSYL_0113860.t1	Molecular Function	GO:0004386	helicase activity
TcSYL_0113860	TcSYL_0113860.t1	Molecular Function	GO:0005524	ATP binding
TcSYL_0113960	TcSYL_0113960.t1	Molecular Function	GO:0005524	ATP binding
TcSYL_0114000	TcSYL_0114000.t1	Biological Process	GO:0007018	microtubule-based movement
TcSYL_0114000	TcSYL_0114000.t1	Cellular Component	GO:0030286	dynein complex
TcSYL_0114000	TcSYL_0114000.t1	Molecular Function	GO:0003777	microtubule motor activity
TcSYL_0114030	TcSYL_0114030.t1	Molecular Function	GO:0005515	protein binding
TcSYL_0114640	TcSYL_0114640.t1	Molecular Function	GO:0005515	protein binding
TcSYL_0114740	TcSYL_0114740.t1	Biological Process	GO:0016192	vesicle-mediated transport
TcSYL_0114740	TcSYL_0114740.t1	Cellular Component	GO:0016020	membrane
TcSYL_0114750	TcSYL_0114750.t1	Molecular Function	GO:0003723	RNA binding
TcSYL_0114770	TcSYL_0114770.t1	Biological Process	GO:0006468	protein phosphorylation
TcSYL_0114770	TcSYL_0114770.t1	Molecular Function	GO:0004672	protein kinase activity
TcSYL_0114770	TcSYL_0114770.t1	Molecular Function	GO:0005524	ATP binding
TcSYL_0114910	TcSYL_0114910.t1	Biological Process	GO:0005975	carbohydrate metabolic process
TcSYL_0114910	TcSYL_0114910.t1	Biological Process	GO:0008152	metabolic process
TcSYL_0114910	TcSYL_0114910.t1	Molecular Function	GO:0003824	catalytic activity
TcSYL_0114910	TcSYL_0114910.t1	Molecular Function	GO:0016857	racemase and epimerase activity, acting on carbohydrates and derivatives
TcSYL_0115140	TcSYL_0115140.t1	Biological Process	GO:0006412	translation
TcSYL_0115140	TcSYL_0115140.t1	Cellular Component	GO:0005622	intracellular
TcSYL_0115140	TcSYL_0115140.t1	Cellular Component	GO:0005840	ribosome
TcSYL_0115140	TcSYL_0115140.t1	Molecular Function	GO:0003735	structural constituent of ribosome
TcSYL_0115250	TcSYL_0115250.t1	Biological Process	GO:0065003	protein-containing complex assembly
TcSYL_0115250	TcSYL_0115250.t1	Cellular Component	GO:0005739	mitochondrion
TcSYL_0115410	TcSYL_0115410.t1	Biological Process	GO:0006412	translation
TcSYL_0115410	TcSYL_0115410.t1	Cellular Component	GO:0015934	large ribosomal subunit
TcSYL_0115410	TcSYL_0115410.t1	Molecular Function	GO:0003735	structural constituent of ribosome
TcSYL_0115580	TcSYL_0115580.t1	Biological Process	GO:0006952	defense response
TcSYL_0115580	TcSYL_0115580.t1	Biological Process	GO:0008284	positive regulation of cell proliferation
TcSYL_0115750	TcSYL_0115750.t1	Biological Process	GO:0016192	vesicle-mediated transport
TcSYL_0115750	TcSYL_0115750.t1	Cellular Component	GO:0016020	membrane
TcSYL_0115920	TcSYL_0115920.t1	Molecular Function	GO:0003676	nucleic acid binding
TcSYL_0116050	TcSYL_0116050.t1	Biological Process	GO:0006368	transcription elongation from RNA polymerase II promoter
TcSYL_0116050	TcSYL_0116050.t1	Biological Process	GO:0016570	histone modification
TcSYL_0116050	TcSYL_0116050.t1	Cellular Component	GO:0016593	Cdc73/Paf1 complex
TcSYL_0116130	TcSYL_0116130.t1	Biological Process	GO:0032259	methylation
TcSYL_0116130	TcSYL_0116130.t1	Molecular Function	GO:0008168	methyltransferase activity
TcSYL_0116180	TcSYL_0116180.t1	Biological Process	GO:0006139	nucleobase-containing compound metabolic process
TcSYL_0116180	TcSYL_0116180.t1	Molecular Function	GO:0003676	nucleic acid binding
TcSYL_0116180	TcSYL_0116180.t1	Molecular Function	GO:0008270	zinc ion binding
TcSYL_0116180	TcSYL_0116180.t1	Molecular Function	GO:0008408	3'-5' exonuclease activity
TcSYL_0116220	TcSYL_0116220.t1	Molecular Function	GO:0008641	ubiquitin-like modifier activating enzyme activity
TcSYL_0116260	TcSYL_0116260.t1	Biological Process	GO:0007017	microtubule-based process
TcSYL_0116260	TcSYL_0116260.t1	Cellular Component	GO:0030286	dynein complex
TcSYL_0116570	TcSYL_0116570.t1	Biological Process	GO:0008152	metabolic process
TcSYL_0116570	TcSYL_0116570.t1	Molecular Function	GO:0008168	methyltransferase activity
TcSYL_0116750	TcSYL_0116750.t1	Biological Process	GO:0006071	glycerol metabolic process
TcSYL_0116750	TcSYL_0116750.t1	Molecular Function	GO:0004371	glycerone kinase activity
TcSYL_0116870	TcSYL_0116870.t1	Molecular Function	GO:0003677	DNA binding
TcSYL_0117190	TcSYL_0117190.t1	Biological Process	GO:0006855	drug transmembrane transport
TcSYL_0117190	TcSYL_0117190.t1	Biological Process	GO:0055085	transmembrane transport
TcSYL_0117190	TcSYL_0117190.t1	Cellular Component	GO:0016020	membrane
TcSYL_0117190	TcSYL_0117190.t1	Molecular Function	GO:0015238	drug transmembrane transporter activity
TcSYL_0117190	TcSYL_0117190.t1	Molecular Function	GO:0015297	antiporter activity
TcSYL_0117640	TcSYL_0117640.t1	Molecular Function	GO:0005515	protein binding
TcSYL_0117680	TcSYL_0117680.t1	Molecular Function	GO:0008168	methyltransferase activity
TcSYL_0118150	TcSYL_0118150.t1	Biological Process	GO:0032509	endosome transport via multivesicular body sorting pathway
TcSYL_0118150	TcSYL_0118150.t1	Cellular Component	GO:0000813	ESCRT I complex
TcSYL_0118210	TcSYL_0118210.t1	Molecular Function	GO:0003723	RNA binding
TcSYL_0118210	TcSYL_0118210.t1	Molecular Function	GO:0005488	binding
TcSYL_0118320	TcSYL_0118320.t1	Molecular Function	GO:0047429	nucleoside-triphosphate diphosphatase activity
TcSYL_0118370	TcSYL_0118370.t1	Molecular Function	GO:0005524	ATP binding
TcSYL_0118420	TcSYL_0118420.t1	Molecular Function	GO:0005515	protein binding
TcSYL_0121540	TcSYL_0121540.t1	Biological Process	GO:0006468	protein phosphorylation
TcSYL_0121540	TcSYL_0121540.t1	Molecular Function	GO:0004672	protein kinase activity
TcSYL_0121540	TcSYL_0121540.t1	Molecular Function	GO:0005524	ATP binding
TcSYL_0121740	TcSYL_0121740.t1	Biological Process	GO:0006352	DNA-templated transcription, initiation
TcSYL_0121740	TcSYL_0121740.t1	Molecular Function	GO:0003677	DNA binding
TcSYL_0121900	TcSYL_0121900.t1	Molecular Function	GO:0005515	protein binding
TcSYL_0122290	TcSYL_0122290.t1	Biological Process	GO:0005975	carbohydrate metabolic process
TcSYL_0122290	TcSYL_0122290.t1	Biological Process	GO:0006099	tricarboxylic acid cycle
TcSYL_0122290	TcSYL_0122290.t1	Biological Process	GO:0019752	carboxylic acid metabolic process
TcSYL_0122290	TcSYL_0122290.t1	Biological Process	GO:0055114	oxidation-reduction process
TcSYL_0122290	TcSYL_0122290.t1	Molecular Function	GO:0003824	catalytic activity
TcSYL_0122290	TcSYL_0122290.t1	Molecular Function	GO:0016491	oxidoreductase activity
TcSYL_0122290	TcSYL_0122290.t1	Molecular Function	GO:0016616	oxidoreductase activity, acting on the CH-OH group of donors, NAD or NADP as acceptor
TcSYL_0122290	TcSYL_0122290.t1	Molecular Function	GO:0030060	L-malate dehydrogenase activity
TcSYL_0122350	TcSYL_0122350.t1	Cellular Component	GO:0000786	nucleosome
TcSYL_0122350	TcSYL_0122350.t1	Molecular Function	GO:0003677	DNA binding
TcSYL_0122350	TcSYL_0122350.t1	Molecular Function	GO:0046982	protein heterodimerization activity
TcSYL_0123020	TcSYL_0123020.t1	Biological Process	GO:0006886	intracellular protein transport
TcSYL_0123500	TcSYL_0123500.t1	Molecular Function	GO:0005525	GTP binding
TcSYL_0123580	TcSYL_0123580.t1	Molecular Function	GO:0005515	protein binding
TcSYL_0123740	TcSYL_0123740.t1	Biological Process	GO:0006499	N-terminal protein myristoylation
TcSYL_0123740	TcSYL_0123740.t1	Molecular Function	GO:0004379	glycylpeptide N-tetradecanoyltransferase activity
TcSYL_0131400	TcSYL_0131400.t1	Molecular Function	GO:0005515	protein binding
TcSYL_0131660	TcSYL_0131660.t1	Molecular Function	GO:0005488	binding
TcSYL_0132010	TcSYL_0132010.t1	Biological Process	GO:0007034	vacuolar transport
TcSYL_0132060	TcSYL_0132060.t1	Molecular Function	GO:0005515	protein binding
TcSYL_0132400	TcSYL_0132400.t1	Biological Process	GO:0006412	translation
TcSYL_0132400	TcSYL_0132400.t1	Cellular Component	GO:0005840	ribosome
TcSYL_0132400	TcSYL_0132400.t1	Molecular Function	GO:0003735	structural constituent of ribosome
TcSYL_0132860	TcSYL_0132860.t1	Molecular Function	GO:0046872	metal ion binding
TcSYL_0138250	TcSYL_0138250.t1	Molecular Function	GO:0005525	GTP binding
TcSYL_0138290	TcSYL_0138290.t1	Biological Process	GO:0034453	microtubule anchoring
TcSYL_0138290	TcSYL_0138290.t1	Cellular Component	GO:0005815	microtubule organizing center
TcSYL_0138290	TcSYL_0138290.t1	Molecular Function	GO:0005515	protein binding
TcSYL_0138360	TcSYL_0138360.t1	Molecular Function	GO:0005488	binding
TcSYL_0138540	TcSYL_0138540.t1	Biological Process	GO:0008152	metabolic process
TcSYL_0138540	TcSYL_0138540.t1	Molecular Function	GO:0008410	CoA-transferase activity
TcSYL_0138840	TcSYL_0138840.t1	Biological Process	GO:0006629	lipid metabolic process
TcSYL_0138850	TcSYL_0138850.t1	Molecular Function	GO:0005515	protein binding
TcSYL_0139130	TcSYL_0139130.t1	Molecular Function	GO:0005515	protein binding
TcSYL_0139160	TcSYL_0139160.t1	Biological Process	GO:0006308	DNA catabolic process
TcSYL_0139160	TcSYL_0139160.t1	Molecular Function	GO:0003676	nucleic acid binding
TcSYL_0139160	TcSYL_0139160.t1	Molecular Function	GO:0004519	endonuclease activity
TcSYL_0139160	TcSYL_0139160.t1	Molecular Function	GO:0016788	hydrolase activity, acting on ester bonds
TcSYL_0139210	TcSYL_0139210.t1	Biological Process	GO:0001522	pseudouridine synthesis
TcSYL_0139210	TcSYL_0139210.t1	Biological Process	GO:0009451	RNA modification
TcSYL_0139210	TcSYL_0139210.t1	Molecular Function	GO:0003723	RNA binding
TcSYL_0139210	TcSYL_0139210.t1	Molecular Function	GO:0009982	pseudouridine synthase activity
TcSYL_0139260	TcSYL_0139260.t1	Molecular Function	GO:0003924	GTPase activity
TcSYL_0139260	TcSYL_0139260.t1	Molecular Function	GO:0005525	GTP binding
TcSYL_0139290	TcSYL_0139290.t1	Molecular Function	GO:0005488	binding
TcSYL_0139310	TcSYL_0139310.t1	Biological Process	GO:0006468	protein phosphorylation
TcSYL_0139310	TcSYL_0139310.t1	Molecular Function	GO:0004672	protein kinase activity
TcSYL_0139310	TcSYL_0139310.t1	Molecular Function	GO:0005524	ATP binding
TcSYL_0139750	TcSYL_0139750.t1	Biological Process	GO:0006260	DNA replication
TcSYL_0139750	TcSYL_0139750.t1	Molecular Function	GO:0003677	DNA binding
TcSYL_0139750	TcSYL_0139750.t1	Molecular Function	GO:0005524	ATP binding
TcSYL_0140110	TcSYL_0140110.t1	Molecular Function	GO:0005515	protein binding
TcSYL_0140160	TcSYL_0140160.t1	Molecular Function	GO:0004843	thiol-dependent ubiquitin-specific protease activity
TcSYL_0140160	TcSYL_0140160.t1	Molecular Function	GO:1990380	Lys48-specific deubiquitinase activity
TcSYL_0140200	TcSYL_0140200.t1	Biological Process	GO:0007018	microtubule-based movement
TcSYL_0140200	TcSYL_0140200.t1	Molecular Function	GO:0003777	microtubule motor activity
TcSYL_0140200	TcSYL_0140200.t1	Molecular Function	GO:0005524	ATP binding
TcSYL_0140200	TcSYL_0140200.t1	Molecular Function	GO:0008017	microtubule binding
TcSYL_0140540	TcSYL_0140540.t1	Molecular Function	GO:0005509	calcium ion binding
TcSYL_0140570	TcSYL_0140570.t1	Biological Process	GO:0007018	microtubule-based movement
TcSYL_0140570	TcSYL_0140570.t1	Cellular Component	GO:0030286	dynein complex
TcSYL_0140570	TcSYL_0140570.t1	Molecular Function	GO:0003777	microtubule motor activity
TcSYL_0140730	TcSYL_0140730.t1	Biological Process	GO:0015986	ATP synthesis coupled proton transport
TcSYL_0140860	TcSYL_0140860.t1	Biological Process	GO:0006508	proteolysis
TcSYL_0140860	TcSYL_0140860.t1	Biological Process	GO:0007155	cell adhesion
TcSYL_0140860	TcSYL_0140860.t1	Cellular Component	GO:0016020	membrane
TcSYL_0140860	TcSYL_0140860.t1	Molecular Function	GO:0004222	metalloendopeptidase activity
TcSYL_0141750	TcSYL_0141750.t1	Molecular Function	GO:0003824	catalytic activity
TcSYL_0141820	TcSYL_0141820.t1	Biological Process	GO:0005975	carbohydrate metabolic process
TcSYL_0141820	TcSYL_0141820.t1	Biological Process	GO:0009298	GDP-mannose biosynthetic process
TcSYL_0141820	TcSYL_0141820.t1	Molecular Function	GO:0004476	mannose-6-phosphate isomerase activity
TcSYL_0141820	TcSYL_0141820.t1	Molecular Function	GO:0008270	zinc ion binding
TcSYL_0141830	TcSYL_0141830.t1	Molecular Function	GO:0005096	GTPase activator activity
TcSYL_0142750	TcSYL_0142750.t1	Biological Process	GO:0009058	biosynthetic process
TcSYL_0142750	TcSYL_0142750.t1	Molecular Function	GO:0003824	catalytic activity
TcSYL_0142780	TcSYL_0142780.t1	Biological Process	GO:0000079	regulation of cyclin-dependent protein serine/threonine kinase activity
TcSYL_0142780	TcSYL_0142780.t1	Molecular Function	GO:0019901	protein kinase binding
TcSYL_0142820	TcSYL_0142820.t1	Molecular Function	GO:0003676	nucleic acid binding
TcSYL_0142830	TcSYL_0142830.t1	Molecular Function	GO:0003824	catalytic activity
TcSYL_0142830	TcSYL_0142830.t1	Molecular Function	GO:0050662	coenzyme binding
TcSYL_0142870	TcSYL_0142870.t1	Biological Process	GO:0007018	microtubule-based movement
TcSYL_0142870	TcSYL_0142870.t1	Molecular Function	GO:0003777	microtubule motor activity
TcSYL_0142870	TcSYL_0142870.t1	Molecular Function	GO:0005524	ATP binding
TcSYL_0142870	TcSYL_0142870.t1	Molecular Function	GO:0008017	microtubule binding
TcSYL_0142880	TcSYL_0142880.t1	Molecular Function	GO:0005509	calcium ion binding
TcSYL_0145170	TcSYL_0145170.t1	Cellular Component	GO:0005634	nucleus
TcSYL_0146190	TcSYL_0146190.t1	Biological Process	GO:0006605	protein targeting
TcSYL_0146190	TcSYL_0146190.t1	Biological Process	GO:0006886	intracellular protein transport
TcSYL_0146190	TcSYL_0146190.t1	Biological Process	GO:0015031	protein transport
TcSYL_0146190	TcSYL_0146190.t1	Cellular Component	GO:0016020	membrane
TcSYL_0146190	TcSYL_0146190.t1	Molecular Function	GO:0015450	P-P-bond-hydrolysis-driven protein transmembrane transporter activity
TcSYL_0146630	TcSYL_0146630.t1	Molecular Function	GO:0003824	catalytic activity
TcSYL_0146950	TcSYL_0146950.t1	Molecular Function	GO:0005515	protein binding
TcSYL_0147030	TcSYL_0147030.t1	Molecular Function	GO:0005515	protein binding
TcSYL_0147040	TcSYL_0147040.t1	Molecular Function	GO:0005515	protein binding
TcSYL_0147320	TcSYL_0147320.t1	Biological Process	GO:0006821	chloride transport
TcSYL_0147320	TcSYL_0147320.t1	Biological Process	GO:0055085	transmembrane transport
TcSYL_0147320	TcSYL_0147320.t1	Cellular Component	GO:0016020	membrane
TcSYL_0147320	TcSYL_0147320.t1	Molecular Function	GO:0005247	voltage-gated chloride channel activity
TcSYL_0147380	TcSYL_0147380.t1	Molecular Function	GO:0003924	GTPase activity
TcSYL_0147380	TcSYL_0147380.t1	Molecular Function	GO:0005525	GTP binding
TcSYL_0147430	TcSYL_0147430.t1	Biological Process	GO:0006396	RNA processing
TcSYL_0147430	TcSYL_0147430.t1	Molecular Function	GO:0003723	RNA binding
TcSYL_0147430	TcSYL_0147430.t1	Molecular Function	GO:0016779	nucleotidyltransferase activity
TcSYL_0147520	TcSYL_0147520.t1	Biological Process	GO:0006468	protein phosphorylation
TcSYL_0147520	TcSYL_0147520.t1	Molecular Function	GO:0004672	protein kinase activity
TcSYL_0147520	TcSYL_0147520.t1	Molecular Function	GO:0005524	ATP binding
TcSYL_0147760	TcSYL_0147760.t1	Biological Process	GO:0051260	protein homooligomerization
TcSYL_0156570	TcSYL_0156570.t1	Molecular Function	GO:0005515	protein binding
TcSYL_0156580	TcSYL_0156580.t1	Molecular Function	GO:0005515	protein binding
TcSYL_0156600	TcSYL_0156600.t1	Molecular Function	GO:0005515	protein binding
TcSYL_0156650	TcSYL_0156650.t1	Molecular Function	GO:0005515	protein binding
TcSYL_0156670	TcSYL_0156670.t1	Molecular Function	GO:0003676	nucleic acid binding
TcSYL_0157980	TcSYL_0157980.t1	Cellular Component	GO:0016021	integral component of membrane
TcSYL_0158460	TcSYL_0158460.t1	Molecular Function	GO:0005515	protein binding
TcSYL_0159600	TcSYL_0159600.t1	Molecular Function	GO:0005515	protein binding
TcSYL_0159610	TcSYL_0159610.t1	Biological Process	GO:0008152	metabolic process
TcSYL_0159610	TcSYL_0159610.t1	Molecular Function	GO:0016746	transferase activity, transferring acyl groups
TcSYL_0159740	TcSYL_0159740.t1	Biological Process	GO:0007018	microtubule-based movement
TcSYL_0159740	TcSYL_0159740.t1	Molecular Function	GO:0003777	microtubule motor activity
TcSYL_0159740	TcSYL_0159740.t1	Molecular Function	GO:0005524	ATP binding
TcSYL_0159740	TcSYL_0159740.t1	Molecular Function	GO:0008017	microtubule binding
TcSYL_0159750	TcSYL_0159750.t1	Biological Process	GO:0007018	microtubule-based movement
TcSYL_0159750	TcSYL_0159750.t1	Molecular Function	GO:0003777	microtubule motor activity
TcSYL_0159750	TcSYL_0159750.t1	Molecular Function	GO:0005524	ATP binding
TcSYL_0159750	TcSYL_0159750.t1	Molecular Function	GO:0008017	microtubule binding
TcSYL_0159960	TcSYL_0159960.t1	Molecular Function	GO:0005488	binding
TcSYL_0159980	TcSYL_0159980.t1	Molecular Function	GO:0008270	zinc ion binding
TcSYL_0162540	TcSYL_0162540.t1	Molecular Function	GO:0005524	ATP binding
TcSYL_0162710	TcSYL_0162710.t1	Cellular Component	GO:0031514	motile cilium
TcSYL_0162710	TcSYL_0162710.t1	Molecular Function	GO:0005516	calmodulin binding
TcSYL_0163540	TcSYL_0163540.t1	Molecular Function	GO:0010181	FMN binding
TcSYL_0163580	TcSYL_0163580.t1	Molecular Function	GO:0005515	protein binding
TcSYL_0164130	TcSYL_0164130.t1	Biological Process	GO:0016579	protein deubiquitination
TcSYL_0164130	TcSYL_0164130.t1	Molecular Function	GO:0036459	thiol-dependent ubiquitinyl hydrolase activity
TcSYL_0165520	TcSYL_0165520.t1	Biological Process	GO:0005975	carbohydrate metabolic process
TcSYL_0167060	TcSYL_0167060.t1	Cellular Component	GO:0016021	integral component of membrane
TcSYL_0167080	TcSYL_0167080.t1	Molecular Function	GO:0003824	catalytic activity
TcSYL_0167130	TcSYL_0167130.t1	Biological Process	GO:0006508	proteolysis
TcSYL_0167130	TcSYL_0167130.t1	Biological Process	GO:0007155	cell adhesion
TcSYL_0167130	TcSYL_0167130.t1	Cellular Component	GO:0016020	membrane
TcSYL_0167130	TcSYL_0167130.t1	Molecular Function	GO:0004222	metalloendopeptidase activity
TcSYL_0168900	TcSYL_0168900.t1	Biological Process	GO:0006412	translation
TcSYL_0168900	TcSYL_0168900.t1	Cellular Component	GO:0005622	intracellular
TcSYL_0168900	TcSYL_0168900.t1	Cellular Component	GO:0005840	ribosome
TcSYL_0168900	TcSYL_0168900.t1	Molecular Function	GO:0003735	structural constituent of ribosome
TcSYL_0169000	TcSYL_0169000.t1	Biological Process	GO:0006265	DNA topological change
TcSYL_0169000	TcSYL_0169000.t1	Molecular Function	GO:0003677	DNA binding
TcSYL_0169000	TcSYL_0169000.t1	Molecular Function	GO:0003916	DNA topoisomerase activity
TcSYL_0169050	TcSYL_0169050.t1	Biological Process	GO:0006468	protein phosphorylation
TcSYL_0169050	TcSYL_0169050.t1	Molecular Function	GO:0004672	protein kinase activity
TcSYL_0169050	TcSYL_0169050.t1	Molecular Function	GO:0005524	ATP binding
TcSYL_0169060	TcSYL_0169060.t1	Molecular Function	GO:0005515	protein binding
TcSYL_0169160	TcSYL_0169160.t1	Molecular Function	GO:0005509	calcium ion binding
TcSYL_0170670	TcSYL_0170670.t1	Biological Process	GO:0009116	nucleoside metabolic process
TcSYL_0170680	TcSYL_0170680.t1	Biological Process	GO:0006468	protein phosphorylation
TcSYL_0170680	TcSYL_0170680.t1	Molecular Function	GO:0004672	protein kinase activity
TcSYL_0170680	TcSYL_0170680.t1	Molecular Function	GO:0005524	ATP binding
TcSYL_0170880	TcSYL_0170880.t1	Molecular Function	GO:0005488	binding
TcSYL_0171030	TcSYL_0171030.t1	Biological Process	GO:0006298	mismatch repair
TcSYL_0171030	TcSYL_0171030.t1	Molecular Function	GO:0005524	ATP binding
TcSYL_0171030	TcSYL_0171030.t1	Molecular Function	GO:0030983	mismatched DNA binding
TcSYL_0171070	TcSYL_0171070.t1	Molecular Function	GO:0002161	aminoacyl-tRNA editing activity
TcSYL_0171170	TcSYL_0171170.t1	Biological Process	GO:0006468	protein phosphorylation
TcSYL_0171170	TcSYL_0171170.t1	Molecular Function	GO:0004672	protein kinase activity
TcSYL_0171170	TcSYL_0171170.t1	Molecular Function	GO:0005524	ATP binding
TcSYL_0171400	TcSYL_0171400.t1	Biological Process	GO:0006508	proteolysis
TcSYL_0171400	TcSYL_0171400.t1	Molecular Function	GO:0004185	serine-type carboxypeptidase activity
TcSYL_0171500	TcSYL_0171500.t1	Biological Process	GO:0006486	protein glycosylation
TcSYL_0171500	TcSYL_0171500.t1	Cellular Component	GO:0016020	membrane
TcSYL_0171500	TcSYL_0171500.t1	Molecular Function	GO:0008378	galactosyltransferase activity
TcSYL_0172810	TcSYL_0172810.t1	Molecular Function	GO:0005515	protein binding
TcSYL_0174440	TcSYL_0174440.t1	Cellular Component	GO:0016020	membrane
TcSYL_0174440	TcSYL_0174440.t1	Molecular Function	GO:0004571	mannosyl-oligosaccharide 1,2-alpha-mannosidase activity
TcSYL_0174440	TcSYL_0174440.t1	Molecular Function	GO:0005509	calcium ion binding
TcSYL_0178540	TcSYL_0178540.t1	Cellular Component	GO:0016021	integral component of membrane
TcSYL_0178540	TcSYL_0178540.t1	Molecular Function	GO:0016765	transferase activity, transferring alkyl or aryl (other than methyl) groups
TcSYL_0178620	TcSYL_0178620.t1	Biological Process	GO:0006139	nucleobase-containing compound metabolic process
TcSYL_0178620	TcSYL_0178620.t1	Molecular Function	GO:0003676	nucleic acid binding
TcSYL_0178620	TcSYL_0178620.t1	Molecular Function	GO:0003677	DNA binding
TcSYL_0178620	TcSYL_0178620.t1	Molecular Function	GO:0004003	ATP-dependent DNA helicase activity
TcSYL_0178620	TcSYL_0178620.t1	Molecular Function	GO:0005524	ATP binding
TcSYL_0178620	TcSYL_0178620.t1	Molecular Function	GO:0008026	ATP-dependent helicase activity
TcSYL_0178620	TcSYL_0178620.t1	Molecular Function	GO:0016818	hydrolase activity, acting on acid anhydrides, in phosphorus-containing anhydrides
TcSYL_0178630	TcSYL_0178630.t1	Molecular Function	GO:0003677	DNA binding
TcSYL_0178630	TcSYL_0178630.t1	Molecular Function	GO:0004003	ATP-dependent DNA helicase activity
TcSYL_0178630	TcSYL_0178630.t1	Molecular Function	GO:0005524	ATP binding
TcSYL_0178890	TcSYL_0178890.t1	Biological Process	GO:0006468	protein phosphorylation
TcSYL_0178890	TcSYL_0178890.t1	Molecular Function	GO:0004672	protein kinase activity
TcSYL_0178890	TcSYL_0178890.t1	Molecular Function	GO:0005524	ATP binding
TcSYL_0178900	TcSYL_0178900.t1	Molecular Function	GO:0035091	phosphatidylinositol binding
TcSYL_0179130	TcSYL_0179130.t1	Molecular Function	GO:0005096	GTPase activator activity
TcSYL_0179150	TcSYL_0179150.t1	Molecular Function	GO:0005524	ATP binding
TcSYL_0180240	TcSYL_0180240.t1	Biological Process	GO:0006412	translation
TcSYL_0180240	TcSYL_0180240.t1	Cellular Component	GO:0005622	intracellular
TcSYL_0180240	TcSYL_0180240.t1	Cellular Component	GO:0005840	ribosome
TcSYL_0180240	TcSYL_0180240.t1	Molecular Function	GO:0003735	structural constituent of ribosome
TcSYL_0180350	TcSYL_0180350.t1	Biological Process	GO:0008152	metabolic process
TcSYL_0180350	TcSYL_0180350.t1	Molecular Function	GO:0003824	catalytic activity
TcSYL_0180350	TcSYL_0180350.t1	Molecular Function	GO:0046872	metal ion binding
TcSYL_0180570	TcSYL_0180570.t1	Biological Process	GO:0006355	regulation of transcription, DNA-templated
TcSYL_0180570	TcSYL_0180570.t1	Biological Process	GO:0016573	histone acetylation
TcSYL_0180570	TcSYL_0180570.t1	Molecular Function	GO:0004402	histone acetyltransferase activity
TcSYL_0180790	TcSYL_0180790.t1	Molecular Function	GO:0005515	protein binding
TcSYL_0180950	TcSYL_0180950.t1	Biological Process	GO:0030001	metal ion transport
TcSYL_0180950	TcSYL_0180950.t1	Biological Process	GO:0055085	transmembrane transport
TcSYL_0180950	TcSYL_0180950.t1	Cellular Component	GO:0016020	membrane
TcSYL_0180950	TcSYL_0180950.t1	Molecular Function	GO:0046873	metal ion transmembrane transporter activity
TcSYL_0181360	TcSYL_0181360.t1	Biological Process	GO:0006270	DNA replication initiation
TcSYL_0181360	TcSYL_0181360.t1	Molecular Function	GO:0003677	DNA binding
TcSYL_0181360	TcSYL_0181360.t1	Molecular Function	GO:0005524	ATP binding
TcSYL_0181400	TcSYL_0181400.t1	Biological Process	GO:0008152	metabolic process
TcSYL_0181400	TcSYL_0181400.t1	Molecular Function	GO:0016746	transferase activity, transferring acyl groups
TcSYL_0182000	TcSYL_0182000.t1	Molecular Function	GO:0005488	binding
TcSYL_0182010	TcSYL_0182010.t1	Molecular Function	GO:0005488	binding
TcSYL_0182030	TcSYL_0182030.t1	Molecular Function	GO:0005515	protein binding
TcSYL_0182120	TcSYL_0182120.t1	Molecular Function	GO:0005515	protein binding
TcSYL_0182130	TcSYL_0182130.t1	Molecular Function	GO:0005515	protein binding
TcSYL_0182270	TcSYL_0182270.t1	Biological Process	GO:0006777	Mo-molybdopterin cofactor biosynthetic process
TcSYL_0182310	TcSYL_0182310.t1	Biological Process	GO:0055114	oxidation-reduction process
TcSYL_0182310	TcSYL_0182310.t1	Molecular Function	GO:0033743	peptide-methionine (R)-S-oxide reductase activity
TcSYL_0182560	TcSYL_0182560.t1	Biological Process	GO:0000226	microtubule cytoskeleton organization
TcSYL_0182560	TcSYL_0182560.t1	Biological Process	GO:0007020	microtubule nucleation
TcSYL_0182560	TcSYL_0182560.t1	Cellular Component	GO:0000922	spindle pole
TcSYL_0182560	TcSYL_0182560.t1	Cellular Component	GO:0005815	microtubule organizing center
TcSYL_0182560	TcSYL_0182560.t1	Molecular Function	GO:0043015	gamma-tubulin binding
TcSYL_0184900	TcSYL_0184900.t1	Molecular Function	GO:0009055	electron transfer activity
TcSYL_0184900	TcSYL_0184900.t1	Molecular Function	GO:0050660	flavin adenine dinucleotide binding
TcSYL_0186830	TcSYL_0186830.t1	Biological Process	GO:0006508	proteolysis
TcSYL_0186830	TcSYL_0186830.t1	Biological Process	GO:0007155	cell adhesion
TcSYL_0186830	TcSYL_0186830.t1	Cellular Component	GO:0016020	membrane
TcSYL_0186830	TcSYL_0186830.t1	Molecular Function	GO:0004222	metalloendopeptidase activity
TcSYL_0187800	TcSYL_0187800.t1	Molecular Function	GO:0005515	protein binding
TcSYL_0187920	TcSYL_0187920.t1	Cellular Component	GO:0016459	myosin complex
TcSYL_0187920	TcSYL_0187920.t1	Molecular Function	GO:0003774	motor activity
TcSYL_0188160	TcSYL_0188160.t1	Molecular Function	GO:0005515	protein binding
TcSYL_0188380	TcSYL_0188380.t1	Biological Process	GO:0006351	transcription, DNA-templated
TcSYL_0188380	TcSYL_0188380.t1	Molecular Function	GO:0003677	DNA binding
TcSYL_0188380	TcSYL_0188380.t1	Molecular Function	GO:0003899	DNA-directed 5'-3' RNA polymerase activity
TcSYL_0188390	TcSYL_0188390.t1	Biological Process	GO:0006351	transcription, DNA-templated
TcSYL_0188390	TcSYL_0188390.t1	Molecular Function	GO:0003677	DNA binding
TcSYL_0188390	TcSYL_0188390.t1	Molecular Function	GO:0003899	DNA-directed 5'-3' RNA polymerase activity
TcSYL_0189180	TcSYL_0189180.t1	Biological Process	GO:0000413	protein peptidyl-prolyl isomerization
TcSYL_0189180	TcSYL_0189180.t1	Molecular Function	GO:0003755	peptidyl-prolyl cis-trans isomerase activity
TcSYL_0191590	TcSYL_0191590.t1	Biological Process	GO:0006629	lipid metabolic process
TcSYL_0191670	TcSYL_0191670.t1	Biological Process	GO:0045454	cell redox homeostasis
TcSYL_0191670	TcSYL_0191670.t1	Molecular Function	GO:0009055	electron transfer activity
TcSYL_0191670	TcSYL_0191670.t1	Molecular Function	GO:0015035	protein disulfide oxidoreductase activity
TcSYL_0194430	TcSYL_0194430.t1	Molecular Function	GO:0005515	protein binding
TcSYL_0194450	TcSYL_0194450.t1	Biological Process	GO:0006468	protein phosphorylation
TcSYL_0194450	TcSYL_0194450.t1	Molecular Function	GO:0004672	protein kinase activity
TcSYL_0194450	TcSYL_0194450.t1	Molecular Function	GO:0005524	ATP binding
TcSYL_0195890	TcSYL_0195890.t1	Cellular Component	GO:0016459	myosin complex
TcSYL_0195890	TcSYL_0195890.t1	Molecular Function	GO:0003774	motor activity
TcSYL_0195890	TcSYL_0195890.t1	Molecular Function	GO:0005515	protein binding
TcSYL_0195890	TcSYL_0195890.t1	Molecular Function	GO:0005524	ATP binding
TcSYL_0196060	TcSYL_0196060.t1	Molecular Function	GO:0005509	calcium ion binding
TcSYL_0196120	TcSYL_0196120.t1	Molecular Function	GO:0005515	protein binding
TcSYL_0196390	TcSYL_0196390.t1	Molecular Function	GO:0005515	protein binding
TcSYL_0196510	TcSYL_0196510.t1	Biological Process	GO:0042254	ribosome biogenesis
TcSYL_0196820	TcSYL_0196820.t1	Molecular Function	GO:0003676	nucleic acid binding
TcSYL_0196820	TcSYL_0196820.t1	Molecular Function	GO:0005524	ATP binding
TcSYL_0196850	TcSYL_0196850.t1	Molecular Function	GO:0005515	protein binding
TcSYL_0197020	TcSYL_0197020.t1	Biological Process	GO:0006260	DNA replication
TcSYL_0197020	TcSYL_0197020.t1	Molecular Function	GO:0003677	DNA binding
TcSYL_0197020	TcSYL_0197020.t1	Molecular Function	GO:0003887	DNA-directed DNA polymerase activity
TcSYL_0201950	TcSYL_0201950.t1	Biological Process	GO:0006886	intracellular protein transport
TcSYL_0201950	TcSYL_0201950.t1	Biological Process	GO:0015031	protein transport
TcSYL_0201950	TcSYL_0201950.t1	Biological Process	GO:0016192	vesicle-mediated transport
TcSYL_0201950	TcSYL_0201950.t1	Biological Process	GO:0072583	clathrin-dependent endocytosis
TcSYL_0201950	TcSYL_0201950.t1	Cellular Component	GO:0016020	membrane
TcSYL_0201950	TcSYL_0201950.t1	Cellular Component	GO:0030117	membrane coat
TcSYL_0201950	TcSYL_0201950.t1	Molecular Function	GO:0005488	binding
TcSYL_0201950	TcSYL_0201950.t1	Molecular Function	GO:0035615	clathrin adaptor activity
TcSYL_0202100	TcSYL_0202100.t1	Molecular Function	GO:0003824	catalytic activity
TcSYL_0202130	TcSYL_0202130.t1	Biological Process	GO:0006468	protein phosphorylation
TcSYL_0202130	TcSYL_0202130.t1	Molecular Function	GO:0004672	protein kinase activity
TcSYL_0202130	TcSYL_0202130.t1	Molecular Function	GO:0005524	ATP binding
TcSYL_0203240	TcSYL_0203240.t1	Molecular Function	GO:0003824	catalytic activity
TcSYL_0203240	TcSYL_0203240.t1	Molecular Function	GO:0046872	metal ion binding

## Sheet: DOWN-EP
Gene ID	Transcript ID(s)	Ontology	GO ID	GO Term Name
TcSYL_0000450	TcSYL_0000450.t1	Cellular Component	GO:0016020	membrane
TcSYL_0000470	TcSYL_0000470.t1	Biological Process	GO:0055085	transmembrane transport
TcSYL_0000470	TcSYL_0000470.t1	Cellular Component	GO:0016021	integral component of membrane
TcSYL_0000530	TcSYL_0000530.t1	Biological Process	GO:0030163	protein catabolic process
TcSYL_0000530	TcSYL_0000530.t1	Cellular Component	GO:0005737	cytoplasm
TcSYL_0000530	TcSYL_0000530.t1	Molecular Function	GO:0005524	ATP binding
TcSYL_0000530	TcSYL_0000530.t1	Molecular Function	GO:0016787	hydrolase activity
TcSYL_0000540	TcSYL_0000540.t1	Biological Process	GO:0055114	oxidation-reduction process
TcSYL_0000540	TcSYL_0000540.t1	Molecular Function	GO:0016491	oxidoreductase activity
TcSYL_0000560	TcSYL_0000560.t1	Biological Process	GO:0006139	nucleobase-containing compound metabolic process
TcSYL_0000560	TcSYL_0000560.t1	Molecular Function	GO:0003676	nucleic acid binding
TcSYL_0000560	TcSYL_0000560.t1	Molecular Function	GO:0005524	ATP binding
TcSYL_0000560	TcSYL_0000560.t1	Molecular Function	GO:0008026	ATP-dependent helicase activity
TcSYL_0000560	TcSYL_0000560.t1	Molecular Function	GO:0016818	hydrolase activity, acting on acid anhydrides, in phosphorus-containing anhydrides
TcSYL_0000700	TcSYL_0000700.t1	Biological Process	GO:0006796	phosphate-containing compound metabolic process
TcSYL_0000700	TcSYL_0000700.t1	Cellular Component	GO:0005737	cytoplasm
TcSYL_0000700	TcSYL_0000700.t1	Molecular Function	GO:0000287	magnesium ion binding
TcSYL_0000700	TcSYL_0000700.t1	Molecular Function	GO:0004427	inorganic diphosphatase activity
TcSYL_0000730	TcSYL_0000730.t1	Molecular Function	GO:0003676	nucleic acid binding
TcSYL_0000730	TcSYL_0000730.t1	Molecular Function	GO:0003723	RNA binding
TcSYL_0000730	TcSYL_0000730.t1	Molecular Function	GO:0003743	translation initiation factor activity
TcSYL_0000740	TcSYL_0000740.t1	Molecular Function	GO:0005515	protein binding
TcSYL_0000760	TcSYL_0000760.t1	Molecular Function	GO:0005515	protein binding
TcSYL_0000770	TcSYL_0000770.t1	Molecular Function	GO:0005515	protein binding
TcSYL_0000810	TcSYL_0000810.t1	Biological Process	GO:0006139	nucleobase-containing compound metabolic process
TcSYL_0000810	TcSYL_0000810.t1	Molecular Function	GO:0003676	nucleic acid binding
TcSYL_0000810	TcSYL_0000810.t1	Molecular Function	GO:0005524	ATP binding
TcSYL_0000810	TcSYL_0000810.t1	Molecular Function	GO:0008026	ATP-dependent helicase activity
TcSYL_0000810	TcSYL_0000810.t1	Molecular Function	GO:0016818	hydrolase activity, acting on acid anhydrides, in phosphorus-containing anhydrides
TcSYL_0000940	TcSYL_0000940.t1	Molecular Function	GO:0008168	methyltransferase activity
TcSYL_0001070	TcSYL_0001070.t1	Biological Process	GO:0006744	ubiquinone biosynthetic process
TcSYL_0001070	TcSYL_0001070.t1	Biological Process	GO:0055114	oxidation-reduction process
TcSYL_0001100	TcSYL_0001100.t1	Biological Process	GO:0008152	metabolic process
TcSYL_0001100	TcSYL_0001100.t1	Molecular Function	GO:0016746	transferase activity, transferring acyl groups
TcSYL_0001130	TcSYL_0001130.t1	Biological Process	GO:0046168	glycerol-3-phosphate catabolic process
TcSYL_0001130	TcSYL_0001130.t1	Biological Process	GO:0055114	oxidation-reduction process
TcSYL_0001130	TcSYL_0001130.t1	Molecular Function	GO:0016616	oxidoreductase activity, acting on the CH-OH group of donors, NAD or NADP as acceptor
TcSYL_0001130	TcSYL_0001130.t1	Molecular Function	GO:0051287	NAD binding
TcSYL_0001170	TcSYL_0001170.t1	Biological Process	GO:0007264	small GTPase mediated signal transduction
TcSYL_0001170	TcSYL_0001170.t1	Molecular Function	GO:0005092	GDP-dissociation inhibitor activity
TcSYL_0001190	TcSYL_0001190.t1	Biological Process	GO:0006486	protein glycosylation
TcSYL_0001190	TcSYL_0001190.t1	Molecular Function	GO:0003980	UDP-glucose:glycoprotein glucosyltransferase activity
TcSYL_0001250	TcSYL_0001250.t1	Molecular Function	GO:0005488	binding
TcSYL_0001260	TcSYL_0001260.t1	Molecular Function	GO:0005488	binding
TcSYL_0001340	TcSYL_0001340.t1	Molecular Function	GO:0016829	lyase activity
TcSYL_0001460	TcSYL_0001460.t1	Molecular Function	GO:0005524	ATP binding
TcSYL_0001460	TcSYL_0001460.t1	Molecular Function	GO:0016887	ATPase activity
TcSYL_0001520	TcSYL_0001520.t1	Biological Process	GO:0006269	DNA replication, synthesis of RNA primer
TcSYL_0001520	TcSYL_0001520.t1	Molecular Function	GO:0003896	DNA primase activity
TcSYL_0001960	TcSYL_0001960.t1	Cellular Component	GO:0016021	integral component of membrane
TcSYL_0003190	TcSYL_0003190.t1	Biological Process	GO:0006468	protein phosphorylation
TcSYL_0003190	TcSYL_0003190.t1	Molecular Function	GO:0004672	protein kinase activity
TcSYL_0003190	TcSYL_0003190.t1	Molecular Function	GO:0005524	ATP binding
TcSYL_0003280	TcSYL_0003280.t1	Molecular Function	GO:0016787	hydrolase activity
TcSYL_0003310	TcSYL_0003310.t1	Molecular Function	GO:0005515	protein binding
TcSYL_0003330	TcSYL_0003330.t1	Biological Process	GO:0006412	translation
TcSYL_0003330	TcSYL_0003330.t1	Cellular Component	GO:0005840	ribosome
TcSYL_0003330	TcSYL_0003330.t1	Molecular Function	GO:0003735	structural constituent of ribosome
TcSYL_0003350	TcSYL_0003350.t1	Biological Process	GO:0006412	translation
TcSYL_0003350	TcSYL_0003350.t1	Cellular Component	GO:0005840	ribosome
TcSYL_0003350	TcSYL_0003350.t1	Molecular Function	GO:0003735	structural constituent of ribosome
TcSYL_0003370	TcSYL_0003370.t1	Biological Process	GO:0006303	double-strand break repair via nonhomologous end joining
TcSYL_0003370	TcSYL_0003370.t1	Molecular Function	GO:0003677	DNA binding
TcSYL_0003370	TcSYL_0003370.t1	Molecular Function	GO:0004003	ATP-dependent DNA helicase activity
TcSYL_0003960	TcSYL_0003960.t1	Molecular Function	GO:0003824	catalytic activity
TcSYL_0003960	TcSYL_0003960.t1	Molecular Function	GO:0050662	coenzyme binding
TcSYL_0003980	TcSYL_0003980.t1	Biological Process	GO:0006414	translational elongation
TcSYL_0003980	TcSYL_0003980.t1	Molecular Function	GO:0003746	translation elongation factor activity
TcSYL_0004010	TcSYL_0004010.t1	Molecular Function	GO:0005515	protein binding
TcSYL_0004220	TcSYL_0004220.t1	Cellular Component	GO:0005622	intracellular
TcSYL_0004220	TcSYL_0004220.t1	Molecular Function	GO:0003779	actin binding
TcSYL_0004420	TcSYL_0004420.t1	Molecular Function	GO:0004674	protein serine/threonine kinase activity
TcSYL_0004420	TcSYL_0004420.t1	Molecular Function	GO:0005524	ATP binding
TcSYL_0004510	TcSYL_0004510.t1	Biological Process	GO:0009966	regulation of signal transduction
TcSYL_0004510	TcSYL_0004510.t1	Biological Process	GO:0043666	regulation of phosphoprotein phosphatase activity
TcSYL_0004510	TcSYL_0004510.t1	Molecular Function	GO:0004864	protein phosphatase inhibitor activity
TcSYL_0004540	TcSYL_0004540.t1	Biological Process	GO:0006351	transcription, DNA-templated
TcSYL_0004540	TcSYL_0004540.t1	Molecular Function	GO:0003899	DNA-directed 5'-3' RNA polymerase activity
TcSYL_0004540	TcSYL_0004540.t1	Molecular Function	GO:0046983	protein dimerization activity
TcSYL_0004620	TcSYL_0004620.t1	Biological Process	GO:0016192	vesicle-mediated transport
TcSYL_0004620	TcSYL_0004620.t1	Cellular Component	GO:0016020	membrane
TcSYL_0004950	TcSYL_0004950.t1	Molecular Function	GO:0005515	protein binding
TcSYL_0005260	TcSYL_0005260.t1	Cellular Component	GO:0005622	intracellular
TcSYL_0005260	TcSYL_0005260.t1	Molecular Function	GO:0005525	GTP binding
TcSYL_0005290	TcSYL_0005290.t1	Molecular Function	GO:0003676	nucleic acid binding
TcSYL_0005290	TcSYL_0005290.t1	Molecular Function	GO:0005524	ATP binding
TcSYL_0005300	TcSYL_0005300.t1	Molecular Function	GO:0003676	nucleic acid binding
TcSYL_0005300	TcSYL_0005300.t1	Molecular Function	GO:0005524	ATP binding
TcSYL_0005450	TcSYL_0005450.t1	Molecular Function	GO:0005515	protein binding
TcSYL_0005810	TcSYL_0005810.t1	Molecular Function	GO:0005515	protein binding
TcSYL_0005910	TcSYL_0005910.t1	Cellular Component	GO:0016459	myosin complex
TcSYL_0005910	TcSYL_0005910.t1	Molecular Function	GO:0003774	motor activity
TcSYL_0005910	TcSYL_0005910.t1	Molecular Function	GO:0005524	ATP binding
TcSYL_0005980	TcSYL_0005980.t1	Biological Process	GO:0009143	nucleoside triphosphate catabolic process
TcSYL_0005980	TcSYL_0005980.t1	Molecular Function	GO:0047429	nucleoside-triphosphate diphosphatase activity
TcSYL_0006030	TcSYL_0006030.t1	Biological Process	GO:0042254	ribosome biogenesis
TcSYL_0006030	TcSYL_0006030.t1	Cellular Component	GO:0005622	intracellular
TcSYL_0006100	TcSYL_0006100.t1	Biological Process	GO:0006506	GPI anchor biosynthetic process
TcSYL_0006100	TcSYL_0006100.t1	Molecular Function	GO:0017176	phosphatidylinositol N-acetylglucosaminyltransferase activity
TcSYL_0006200	TcSYL_0006200.t1	Molecular Function	GO:0005515	protein binding
TcSYL_0006210	TcSYL_0006210.t1	Biological Process	GO:0051276	chromosome organization
TcSYL_0006210	TcSYL_0006210.t1	Cellular Component	GO:0005694	chromosome
TcSYL_0006210	TcSYL_0006210.t1	Molecular Function	GO:0005515	protein binding
TcSYL_0006210	TcSYL_0006210.t1	Molecular Function	GO:0005524	ATP binding
TcSYL_0006250	TcSYL_0006250.t1	Biological Process	GO:0045454	cell redox homeostasis
TcSYL_0006250	TcSYL_0006250.t1	Biological Process	GO:0055114	oxidation-reduction process
TcSYL_0006250	TcSYL_0006250.t1	Molecular Function	GO:0016491	oxidoreductase activity
TcSYL_0006250	TcSYL_0006250.t1	Molecular Function	GO:0050660	flavin adenine dinucleotide binding
TcSYL_0007300	TcSYL_0007300.t1	Cellular Component	GO:0000786	nucleosome
TcSYL_0007300	TcSYL_0007300.t1	Molecular Function	GO:0003677	DNA binding
TcSYL_0007300	TcSYL_0007300.t1	Molecular Function	GO:0046982	protein heterodimerization activity
TcSYL_0008040	TcSYL_0008040.t1	Molecular Function	GO:0005515	protein binding
TcSYL_0008060	TcSYL_0008060.t1	Molecular Function	GO:0005524	ATP binding
TcSYL_0008060	TcSYL_0008060.t1	Molecular Function	GO:0016887	ATPase activity
TcSYL_0009100	TcSYL_0009100.t1	Biological Process	GO:0006412	translation
TcSYL_0009100	TcSYL_0009100.t1	Cellular Component	GO:0005622	intracellular
TcSYL_0009100	TcSYL_0009100.t1	Cellular Component	GO:0005840	ribosome
TcSYL_0009100	TcSYL_0009100.t1	Molecular Function	GO:0003735	structural constituent of ribosome
TcSYL_0010190	TcSYL_0010190.t1	Biological Process	GO:0009435	NAD biosynthetic process
TcSYL_0010190	TcSYL_0010190.t1	Molecular Function	GO:0004514	nicotinate-nucleotide diphosphorylase (carboxylating) activity
TcSYL_0010460	TcSYL_0010460.t1	Biological Process	GO:0006355	regulation of transcription, DNA-templated
TcSYL_0010550	TcSYL_0010550.t1	Molecular Function	GO:0008270	zinc ion binding
TcSYL_0010700	TcSYL_0010700.t1	Molecular Function	GO:0005524	ATP binding
TcSYL_0010760	TcSYL_0010760.t1	Biological Process	GO:0006414	translational elongation
TcSYL_0010760	TcSYL_0010760.t1	Molecular Function	GO:0003746	translation elongation factor activity
TcSYL_0010890	TcSYL_0010890.t1	Molecular Function	GO:0005515	protein binding
TcSYL_0010920	TcSYL_0010920.t1	Molecular Function	GO:0005488	binding
TcSYL_0011210	TcSYL_0011210.t1	Biological Process	GO:0048870	cell motility
TcSYL_0011210	TcSYL_0011210.t1	Cellular Component	GO:0031514	motile cilium
TcSYL_0011550	TcSYL_0011550.t1	Cellular Component	GO:0005634	nucleus
TcSYL_0011560	TcSYL_0011560.t1	Biological Process	GO:0007017	microtubule-based process
TcSYL_0011560	TcSYL_0011560.t1	Cellular Component	GO:0030286	dynein complex
TcSYL_0011610	TcSYL_0011610.t1	Molecular Function	GO:0005525	GTP binding
TcSYL_0011680	TcSYL_0011680.t1	Biological Process	GO:0006520	cellular amino acid metabolic process
TcSYL_0011680	TcSYL_0011680.t1	Biological Process	GO:0009058	biosynthetic process
TcSYL_0011680	TcSYL_0011680.t1	Molecular Function	GO:0008483	transaminase activity
TcSYL_0011680	TcSYL_0011680.t1	Molecular Function	GO:0030170	pyridoxal phosphate binding
TcSYL_0011690	TcSYL_0011690.t1	Biological Process	GO:0055114	oxidation-reduction process
TcSYL_0011690	TcSYL_0011690.t1	Molecular Function	GO:0016620	oxidoreductase activity, acting on the aldehyde or oxo group of donors, NAD or NADP as acceptor
TcSYL_0013170	TcSYL_0013170.t1	Biological Process	GO:0006508	proteolysis
TcSYL_0013180	TcSYL_0013180.t1	Biological Process	GO:0006508	proteolysis
TcSYL_0013180	TcSYL_0013180.t1	Molecular Function	GO:0008236	serine-type peptidase activity
TcSYL_0013480	TcSYL_0013480.t1	Biological Process	GO:0006021	inositol biosynthetic process
TcSYL_0013480	TcSYL_0013480.t1	Biological Process	GO:0008654	phospholipid biosynthetic process
TcSYL_0013480	TcSYL_0013480.t1	Molecular Function	GO:0004512	inositol-3-phosphate synthase activity
TcSYL_0013530	TcSYL_0013530.t1	Molecular Function	GO:0005524	ATP binding
TcSYL_0013530	TcSYL_0013530.t1	Molecular Function	GO:0016887	ATPase activity
TcSYL_0013880	TcSYL_0013880.t1	Cellular Component	GO:0016021	integral component of membrane
TcSYL_0013880	TcSYL_0013880.t1	Molecular Function	GO:0000166	nucleotide binding
TcSYL_0013890	TcSYL_0013890.t1	Cellular Component	GO:0016021	integral component of membrane
TcSYL_0014030	TcSYL_0014030.t1	Molecular Function	GO:0005515	protein binding
TcSYL_0014210	TcSYL_0014210.t1	Molecular Function	GO:0016772	transferase activity, transferring phosphorus-containing groups
TcSYL_0014270	TcSYL_0014270.t1	Biological Process	GO:0016311	dephosphorylation
TcSYL_0014270	TcSYL_0014270.t1	Molecular Function	GO:0008138	protein tyrosine/serine/threonine phosphatase activity
TcSYL_0014270	TcSYL_0014270.t1	Molecular Function	GO:0016791	phosphatase activity
TcSYL_0014280	TcSYL_0014280.t1	Biological Process	GO:0016311	dephosphorylation
TcSYL_0014280	TcSYL_0014280.t1	Molecular Function	GO:0008138	protein tyrosine/serine/threonine phosphatase activity
TcSYL_0014280	TcSYL_0014280.t1	Molecular Function	GO:0016791	phosphatase activity
TcSYL_0014560	TcSYL_0014560.t1	Biological Process	GO:0055114	oxidation-reduction process
TcSYL_0014560	TcSYL_0014560.t1	Molecular Function	GO:0005506	iron ion binding
TcSYL_0014560	TcSYL_0014560.t1	Molecular Function	GO:0016491	oxidoreductase activity
TcSYL_0014560	TcSYL_0014560.t1	Molecular Function	GO:0016705	oxidoreductase activity, acting on paired donors, with incorporation or reduction of molecular oxygen
TcSYL_0014560	TcSYL_0014560.t1	Molecular Function	GO:0031418	L-ascorbic acid binding
TcSYL_0014890	TcSYL_0014890.t1	Molecular Function	GO:0003924	GTPase activity
TcSYL_0014890	TcSYL_0014890.t1	Molecular Function	GO:0005525	GTP binding
TcSYL_0014930	TcSYL_0014930.t1	Biological Process	GO:0006351	transcription, DNA-templated
TcSYL_0014930	TcSYL_0014930.t1	Cellular Component	GO:0005634	nucleus
TcSYL_0014930	TcSYL_0014930.t1	Molecular Function	GO:0003677	DNA binding
TcSYL_0014930	TcSYL_0014930.t1	Molecular Function	GO:0003899	DNA-directed 5'-3' RNA polymerase activity
TcSYL_0014940	TcSYL_0014940.t1	Biological Process	GO:0006412	translation
TcSYL_0014940	TcSYL_0014940.t1	Cellular Component	GO:0005840	ribosome
TcSYL_0014940	TcSYL_0014940.t1	Molecular Function	GO:0003735	structural constituent of ribosome
TcSYL_0014960	TcSYL_0014960.t1	Molecular Function	GO:0005488	binding
TcSYL_0014970	TcSYL_0014970.t1	Molecular Function	GO:0005488	binding
TcSYL_0015260	TcSYL_0015260.t1	Biological Process	GO:0006418	tRNA aminoacylation for protein translation
TcSYL_0015260	TcSYL_0015260.t1	Molecular Function	GO:0000166	nucleotide binding
TcSYL_0015260	TcSYL_0015260.t1	Molecular Function	GO:0002161	aminoacyl-tRNA editing activity
TcSYL_0015260	TcSYL_0015260.t1	Molecular Function	GO:0004812	aminoacyl-tRNA ligase activity
TcSYL_0015260	TcSYL_0015260.t1	Molecular Function	GO:0005524	ATP binding
TcSYL_0015750	TcSYL_0015750.t1	Biological Process	GO:0008152	metabolic process
TcSYL_0015750	TcSYL_0015750.t1	Molecular Function	GO:0016624	oxidoreductase activity, acting on the aldehyde or oxo group of donors, disulfide as acceptor
TcSYL_0016170	TcSYL_0016170.t1	Molecular Function	GO:0005515	protein binding
TcSYL_0017060	TcSYL_0017060.t1	Biological Process	GO:0006855	drug transmembrane transport
TcSYL_0017060	TcSYL_0017060.t1	Biological Process	GO:0055085	transmembrane transport
TcSYL_0017060	TcSYL_0017060.t1	Cellular Component	GO:0016020	membrane
TcSYL_0017060	TcSYL_0017060.t1	Molecular Function	GO:0015238	drug transmembrane transporter activity
TcSYL_0017060	TcSYL_0017060.t1	Molecular Function	GO:0015297	antiporter activity
TcSYL_0017120	TcSYL_0017120.t1	Molecular Function	GO:0005515	protein binding
TcSYL_0017140	TcSYL_0017140.t1	Biological Process	GO:0006750	glutathione biosynthetic process
TcSYL_0017140	TcSYL_0017140.t1	Molecular Function	GO:0003824	catalytic activity
TcSYL_0017140	TcSYL_0017140.t1	Molecular Function	GO:0004357	glutamate-cysteine ligase activity
TcSYL_0019570	TcSYL_0019570.t1	Biological Process	GO:0007018	microtubule-based movement
TcSYL_0019570	TcSYL_0019570.t1	Molecular Function	GO:0003777	microtubule motor activity
TcSYL_0019570	TcSYL_0019570.t1	Molecular Function	GO:0005524	ATP binding
TcSYL_0019570	TcSYL_0019570.t1	Molecular Function	GO:0008017	microtubule binding
TcSYL_0019630	TcSYL_0019630.t1	Molecular Function	GO:0003824	catalytic activity
TcSYL_0019650	TcSYL_0019650.t1	Molecular Function	GO:0016787	hydrolase activity
TcSYL_0019690	TcSYL_0019690.t1	Molecular Function	GO:0003924	GTPase activity
TcSYL_0019690	TcSYL_0019690.t1	Molecular Function	GO:0005525	GTP binding
TcSYL_0019730	TcSYL_0019730.t1	Biological Process	GO:0008152	metabolic process
TcSYL_0019730	TcSYL_0019730.t1	Molecular Function	GO:0003824	catalytic activity
TcSYL_0019730	TcSYL_0019730.t1	Molecular Function	GO:0048037	cofactor binding
TcSYL_0019820	TcSYL_0019820.t1	Molecular Function	GO:0005509	calcium ion binding
TcSYL_0022330	TcSYL_0022330.t1	Molecular Function	GO:0005524	ATP binding
TcSYL_0022330	TcSYL_0022330.t1	Molecular Function	GO:0016887	ATPase activity
TcSYL_0022650	TcSYL_0022650.t1	Biological Process	GO:0009116	nucleoside metabolic process
TcSYL_0022690	TcSYL_0022690.t1	Biological Process	GO:0016226	iron-sulfur cluster assembly
TcSYL_0022690	TcSYL_0022690.t1	Molecular Function	GO:0005506	iron ion binding
TcSYL_0022690	TcSYL_0022690.t1	Molecular Function	GO:0051536	iron-sulfur cluster binding
TcSYL_0022740	TcSYL_0022740.t1	Molecular Function	GO:0005525	GTP binding
TcSYL_0022760	TcSYL_0022760.t1	Molecular Function	GO:0004488	methylenetetrahydrofolate dehydrogenase (NADP+) activity
TcSYL_0022770	TcSYL_0022770.t1	Biological Process	GO:0055114	oxidation-reduction process
TcSYL_0022770	TcSYL_0022770.t1	Molecular Function	GO:0004488	methylenetetrahydrofolate dehydrogenase (NADP+) activity
TcSYL_0022810	TcSYL_0022810.t1	Molecular Function	GO:0005515	protein binding
TcSYL_0022830	TcSYL_0022830.t1	Molecular Function	GO:0016779	nucleotidyltransferase activity
TcSYL_0022890	TcSYL_0022890.t1	Molecular Function	GO:0005515	protein binding
TcSYL_0022980	TcSYL_0022980.t1	Biological Process	GO:0006633	fatty acid biosynthetic process
TcSYL_0022980	TcSYL_0022980.t1	Molecular Function	GO:0016790	thiolester hydrolase activity
TcSYL_0023080	TcSYL_0023080.t1	Molecular Function	GO:0003676	nucleic acid binding
TcSYL_0023110	TcSYL_0023110.t1	Molecular Function	GO:0005515	protein binding
TcSYL_0023130	TcSYL_0023130.t1	Biological Process	GO:0006412	translation
TcSYL_0023130	TcSYL_0023130.t1	Cellular Component	GO:0005840	ribosome
TcSYL_0023130	TcSYL_0023130.t1	Molecular Function	GO:0003735	structural constituent of ribosome
TcSYL_0023140	TcSYL_0023140.t1	Biological Process	GO:0006412	translation
TcSYL_0023140	TcSYL_0023140.t1	Cellular Component	GO:0005840	ribosome
TcSYL_0023140	TcSYL_0023140.t1	Molecular Function	GO:0003735	structural constituent of ribosome
TcSYL_0023240	TcSYL_0023240.t1	Molecular Function	GO:0003676	nucleic acid binding
TcSYL_0023260	TcSYL_0023260.t1	Molecular Function	GO:0005515	protein binding
TcSYL_0023410	TcSYL_0023410.t1	Molecular Function	GO:0005515	protein binding
TcSYL_0023480	TcSYL_0023480.t1	Molecular Function	GO:0005525	GTP binding
TcSYL_0023490	TcSYL_0023490.t1	Biological Process	GO:0006457	protein folding
TcSYL_0023490	TcSYL_0023490.t1	Cellular Component	GO:0016272	prefoldin complex
TcSYL_0023740	TcSYL_0023740.t1	Biological Process	GO:0006631	fatty acid metabolic process
TcSYL_0023740	TcSYL_0023740.t1	Biological Process	GO:0055114	oxidation-reduction process
TcSYL_0023740	TcSYL_0023740.t1	Molecular Function	GO:0003857	3-hydroxyacyl-CoA dehydrogenase activity
TcSYL_0023740	TcSYL_0023740.t1	Molecular Function	GO:0016491	oxidoreductase activity
TcSYL_0023740	TcSYL_0023740.t1	Molecular Function	GO:0070403	NAD+ binding
TcSYL_0024300	TcSYL_0024300.t1	Molecular Function	GO:0003924	GTPase activity
TcSYL_0024380	TcSYL_0024380.t1	Molecular Function	GO:0003924	GTPase activity
TcSYL_0024560	TcSYL_0024560.t1	Molecular Function	GO:0003676	nucleic acid binding
TcSYL_0024560	TcSYL_0024560.t1	Molecular Function	GO:0003924	GTPase activity
TcSYL_0024560	TcSYL_0024560.t1	Molecular Function	GO:0004523	RNA-DNA hybrid ribonuclease activity
TcSYL_0024820	TcSYL_0024820.t1	Molecular Function	GO:0003924	GTPase activity
TcSYL_0024870	TcSYL_0024870.t1	Molecular Function	GO:0003924	GTPase activity
TcSYL_0024950	TcSYL_0024950.t1	Molecular Function	GO:0003924	GTPase activity
TcSYL_0024990	TcSYL_0024990.t1	Molecular Function	GO:0003924	GTPase activity
TcSYL_0025010	TcSYL_0025010.t1	Molecular Function	GO:0003924	GTPase activity
TcSYL_0025050	TcSYL_0025050.t1	Molecular Function	GO:0003924	GTPase activity
TcSYL_0025070	TcSYL_0025070.t1	Molecular Function	GO:0003924	GTPase activity
TcSYL_0025230	TcSYL_0025230.t1	Molecular Function	GO:0003924	GTPase activity
TcSYL_0025320	TcSYL_0025320.t1	Molecular Function	GO:0003924	GTPase activity
TcSYL_0025330	TcSYL_0025330.t1	Molecular Function	GO:0003924	GTPase activity
TcSYL_0025970	TcSYL_0025970.t1	Molecular Function	GO:0003723	RNA binding
TcSYL_0026790	TcSYL_0026790.t1	Cellular Component	GO:0005634	nucleus
TcSYL_0027130	TcSYL_0027130.t1	Cellular Component	GO:0016021	integral component of membrane
TcSYL_0027140	TcSYL_0027140.t1	Cellular Component	GO:0016021	integral component of membrane
TcSYL_0027280	TcSYL_0027280.t1	Biological Process	GO:0006260	DNA replication
TcSYL_0027280	TcSYL_0027280.t1	Molecular Function	GO:0003677	DNA binding
TcSYL_0027280	TcSYL_0027280.t1	Molecular Function	GO:0003887	DNA-directed DNA polymerase activity
TcSYL_0027620	TcSYL_0027620.t1	Biological Process	GO:0006418	tRNA aminoacylation for protein translation
TcSYL_0027620	TcSYL_0027620.t1	Molecular Function	GO:0000166	nucleotide binding
TcSYL_0027620	TcSYL_0027620.t1	Molecular Function	GO:0004812	aminoacyl-tRNA ligase activity
TcSYL_0027620	TcSYL_0027620.t1	Molecular Function	GO:0004831	tyrosine-tRNA ligase activity
TcSYL_0027620	TcSYL_0027620.t1	Molecular Function	GO:0005524	ATP binding
TcSYL_0030690	TcSYL_0030690.t1	Biological Process	GO:0006457	protein folding
TcSYL_0030690	TcSYL_0030690.t1	Cellular Component	GO:0005783	endoplasmic reticulum
TcSYL_0030690	TcSYL_0030690.t1	Molecular Function	GO:0005509	calcium ion binding
TcSYL_0030690	TcSYL_0030690.t1	Molecular Function	GO:0005515	protein binding
TcSYL_0030690	TcSYL_0030690.t1	Molecular Function	GO:0051082	unfolded protein binding
TcSYL_0030860	TcSYL_0030860.t1	Molecular Function	GO:0009055	electron transfer activity
TcSYL_0030860	TcSYL_0030860.t1	Molecular Function	GO:0051536	iron-sulfur cluster binding
TcSYL_0030970	TcSYL_0030970.t1	Biological Process	GO:0006508	proteolysis
TcSYL_0030970	TcSYL_0030970.t1	Biological Process	GO:0007155	cell adhesion
TcSYL_0030970	TcSYL_0030970.t1	Cellular Component	GO:0016020	membrane
TcSYL_0030970	TcSYL_0030970.t1	Molecular Function	GO:0004222	metalloendopeptidase activity
TcSYL_0031380	TcSYL_0031380.t1	Biological Process	GO:0006812	cation transport
TcSYL_0031380	TcSYL_0031380.t1	Biological Process	GO:0055085	transmembrane transport
TcSYL_0031380	TcSYL_0031380.t1	Cellular Component	GO:0016021	integral component of membrane
TcSYL_0031380	TcSYL_0031380.t1	Molecular Function	GO:0008324	cation transmembrane transporter activity
TcSYL_0031420	TcSYL_0031420.t1	Molecular Function	GO:0005515	protein binding
TcSYL_0031600	TcSYL_0031600.t1	Molecular Function	GO:0008237	metallopeptidase activity
TcSYL_0031600	TcSYL_0031600.t1	Molecular Function	GO:0008270	zinc ion binding
TcSYL_0031620	TcSYL_0031620.t1	Biological Process	GO:0008152	metabolic process
TcSYL_0031620	TcSYL_0031620.t1	Molecular Function	GO:0003824	catalytic activity
TcSYL_0038490	TcSYL_0038490.t1	Biological Process	GO:0006351	transcription, DNA-templated
TcSYL_0038490	TcSYL_0038490.t1	Molecular Function	GO:0003677	DNA binding
TcSYL_0038490	TcSYL_0038490.t1	Molecular Function	GO:0003899	DNA-directed 5'-3' RNA polymerase activity
TcSYL_0040750	TcSYL_0040750.t1	Cellular Component	GO:0016020	membrane
TcSYL_0041250	TcSYL_0041250.t1	Biological Process	GO:0000413	protein peptidyl-prolyl isomerization
TcSYL_0041250	TcSYL_0041250.t1	Molecular Function	GO:0003755	peptidyl-prolyl cis-trans isomerase activity
TcSYL_0042320	TcSYL_0042320.t1	Molecular Function	GO:0005515	protein binding
TcSYL_0042750	TcSYL_0042750.t1	Molecular Function	GO:0004252	serine-type endopeptidase activity
TcSYL_0042750	TcSYL_0042750.t1	Molecular Function	GO:0070008	serine-type exopeptidase activity
TcSYL_0043070	TcSYL_0043070.t1	Biological Process	GO:0015991	ATP hydrolysis coupled proton transport
TcSYL_0043070	TcSYL_0043070.t1	Cellular Component	GO:0033177	proton-transporting two-sector ATPase complex, proton-transporting domain
TcSYL_0043070	TcSYL_0043070.t1	Cellular Component	GO:0033179	proton-transporting V-type ATPase, V0 domain
TcSYL_0043070	TcSYL_0043070.t1	Molecular Function	GO:0015078	proton transmembrane transporter activity
TcSYL_0043090	TcSYL_0043090.t1	Biological Process	GO:0055114	oxidation-reduction process
TcSYL_0043090	TcSYL_0043090.t1	Molecular Function	GO:0016491	oxidoreductase activity
TcSYL_0043470	TcSYL_0043470.t1	Molecular Function	GO:0005515	protein binding
TcSYL_0043650	TcSYL_0043650.t1	Biological Process	GO:0006468	protein phosphorylation
TcSYL_0043650	TcSYL_0043650.t1	Molecular Function	GO:0004672	protein kinase activity
TcSYL_0043650	TcSYL_0043650.t1	Molecular Function	GO:0005524	ATP binding
TcSYL_0044730	TcSYL_0044730.t1	Molecular Function	GO:0016787	hydrolase activity
TcSYL_0044760	TcSYL_0044760.t1	Biological Process	GO:0006281	DNA repair
TcSYL_0044760	TcSYL_0044760.t1	Molecular Function	GO:0003684	damaged DNA binding
TcSYL_0044770	TcSYL_0044770.t1	Biological Process	GO:0006281	DNA repair
TcSYL_0044850	TcSYL_0044850.t1	Biological Process	GO:0016192	vesicle-mediated transport
TcSYL_0044850	TcSYL_0044850.t1	Cellular Component	GO:0016020	membrane
TcSYL_0045050	TcSYL_0045050.t1	Cellular Component	GO:0005634	nucleus
TcSYL_0045050	TcSYL_0045050.t1	Molecular Function	GO:0003723	RNA binding
TcSYL_0045050	TcSYL_0045050.t1	Molecular Function	GO:0004004	ATP-dependent RNA helicase activity
TcSYL_0045050	TcSYL_0045050.t1	Molecular Function	GO:0005524	ATP binding
TcSYL_0045060	TcSYL_0045060.t1	Molecular Function	GO:0003676	nucleic acid binding
TcSYL_0045060	TcSYL_0045060.t1	Molecular Function	GO:0005524	ATP binding
TcSYL_0045190	TcSYL_0045190.t1	Molecular Function	GO:0005515	protein binding
TcSYL_0045260	TcSYL_0045260.t1	Biological Process	GO:0006418	tRNA aminoacylation for protein translation
TcSYL_0045260	TcSYL_0045260.t1	Cellular Component	GO:0005737	cytoplasm
TcSYL_0045260	TcSYL_0045260.t1	Molecular Function	GO:0000166	nucleotide binding
TcSYL_0045260	TcSYL_0045260.t1	Molecular Function	GO:0003676	nucleic acid binding
TcSYL_0045260	TcSYL_0045260.t1	Molecular Function	GO:0004812	aminoacyl-tRNA ligase activity
TcSYL_0045260	TcSYL_0045260.t1	Molecular Function	GO:0005524	ATP binding
TcSYL_0045820	TcSYL_0045820.t1	Molecular Function	GO:0003678	DNA helicase activity
TcSYL_0045820	TcSYL_0045820.t1	Molecular Function	GO:0005524	ATP binding
TcSYL_0045920	TcSYL_0045920.t1	Biological Process	GO:0034227	tRNA thio-modification
TcSYL_0045920	TcSYL_0045920.t1	Cellular Component	GO:0005737	cytoplasm
TcSYL_0046270	TcSYL_0046270.t1	Cellular Component	GO:0005737	cytoplasm
TcSYL_0046270	TcSYL_0046270.t1	Molecular Function	GO:0002161	aminoacyl-tRNA editing activity
TcSYL_0046270	TcSYL_0046270.t1	Molecular Function	GO:0051499	D-aminoacyl-tRNA deacylase activity
TcSYL_0046290	TcSYL_0046290.t1	Biological Process	GO:0005975	carbohydrate metabolic process
TcSYL_0046290	TcSYL_0046290.t1	Molecular Function	GO:0003824	catalytic activity
TcSYL_0046290	TcSYL_0046290.t1	Molecular Function	GO:0016853	isomerase activity
TcSYL_0046290	TcSYL_0046290.t1	Molecular Function	GO:0030246	carbohydrate binding
TcSYL_0046390	TcSYL_0046390.t1	Molecular Function	GO:0003678	DNA helicase activity
TcSYL_0046390	TcSYL_0046390.t1	Molecular Function	GO:0005524	ATP binding
TcSYL_0046410	TcSYL_0046410.t1	Molecular Function	GO:0005515	protein binding
TcSYL_0046880	TcSYL_0046880.t1	Molecular Function	GO:0008289	lipid binding
TcSYL_0047120	TcSYL_0047120.t1	Molecular Function	GO:0016787	hydrolase activity
TcSYL_0047170	TcSYL_0047170.t1	Molecular Function	GO:0005515	protein binding
TcSYL_0047190	TcSYL_0047190.t1	Biological Process	GO:0006886	intracellular protein transport
TcSYL_0047190	TcSYL_0047190.t1	Biological Process	GO:0016192	vesicle-mediated transport
TcSYL_0047190	TcSYL_0047190.t1	Cellular Component	GO:0030117	membrane coat
TcSYL_0047190	TcSYL_0047190.t1	Molecular Function	GO:0005198	structural molecule activity
TcSYL_0047200	TcSYL_0047200.t1	Biological Process	GO:0051603	proteolysis involved in cellular protein catabolic process
TcSYL_0047200	TcSYL_0047200.t1	Cellular Component	GO:0005839	proteasome core complex
TcSYL_0047200	TcSYL_0047200.t1	Molecular Function	GO:0004298	threonine-type endopeptidase activity
TcSYL_0047470	TcSYL_0047470.t1	Biological Process	GO:0006413	translational initiation
TcSYL_0047470	TcSYL_0047470.t1	Molecular Function	GO:0003743	translation initiation factor activity
TcSYL_0047480	TcSYL_0047480.t1	Biological Process	GO:0006338	chromatin remodeling
TcSYL_0047480	TcSYL_0047480.t1	Biological Process	GO:0006355	regulation of transcription, DNA-templated
TcSYL_0047480	TcSYL_0047480.t1	Biological Process	GO:0043486	histone exchange
TcSYL_0047480	TcSYL_0047480.t1	Cellular Component	GO:0005634	nucleus
TcSYL_0047540	TcSYL_0047540.t1	Biological Process	GO:0006351	transcription, DNA-templated
TcSYL_0047540	TcSYL_0047540.t1	Molecular Function	GO:0003677	DNA binding
TcSYL_0047540	TcSYL_0047540.t1	Molecular Function	GO:0003899	DNA-directed 5'-3' RNA polymerase activity
TcSYL_0047610	TcSYL_0047610.t1	Molecular Function	GO:0004386	helicase activity
TcSYL_0047680	TcSYL_0047680.t1	Molecular Function	GO:0005524	ATP binding
TcSYL_0047690	TcSYL_0047690.t1	Molecular Function	GO:0005515	protein binding
TcSYL_0047800	TcSYL_0047800.t1	Biological Process	GO:1901642	nucleoside transmembrane transport
TcSYL_0047800	TcSYL_0047800.t1	Cellular Component	GO:0016021	integral component of membrane
TcSYL_0047800	TcSYL_0047800.t1	Molecular Function	GO:0005337	nucleoside transmembrane transporter activity
TcSYL_0047840	TcSYL_0047840.t1	Biological Process	GO:0006260	DNA replication
TcSYL_0047840	TcSYL_0047840.t1	Cellular Component	GO:0005663	DNA replication factor C complex
TcSYL_0047840	TcSYL_0047840.t1	Molecular Function	GO:0003677	DNA binding
TcSYL_0047840	TcSYL_0047840.t1	Molecular Function	GO:0003689	DNA clamp loader activity
TcSYL_0047840	TcSYL_0047840.t1	Molecular Function	GO:0005524	ATP binding
TcSYL_0047860	TcSYL_0047860.t1	Biological Process	GO:0006270	DNA replication initiation
TcSYL_0047860	TcSYL_0047860.t1	Molecular Function	GO:0003677	DNA binding
TcSYL_0047860	TcSYL_0047860.t1	Molecular Function	GO:0005524	ATP binding
TcSYL_0047900	TcSYL_0047900.t1	Biological Process	GO:0008152	metabolic process
TcSYL_0047900	TcSYL_0047900.t1	Molecular Function	GO:0004807	triose-phosphate isomerase activity
TcSYL_0047950	TcSYL_0047950.t1	Molecular Function	GO:0051287	NAD binding
TcSYL_0047970	TcSYL_0047970.t1	Biological Process	GO:0055114	oxidation-reduction process
TcSYL_0047970	TcSYL_0047970.t1	Molecular Function	GO:0004470	malic enzyme activity
TcSYL_0047970	TcSYL_0047970.t1	Molecular Function	GO:0004471	malate dehydrogenase (decarboxylating) (NAD+) activity
TcSYL_0047970	TcSYL_0047970.t1	Molecular Function	GO:0051287	NAD binding
TcSYL_0048000	TcSYL_0048000.t1	Biological Process	GO:0006614	SRP-dependent cotranslational protein targeting to membrane
TcSYL_0048000	TcSYL_0048000.t1	Cellular Component	GO:0048500	signal recognition particle
TcSYL_0048000	TcSYL_0048000.t1	Molecular Function	GO:0005525	GTP binding
TcSYL_0048000	TcSYL_0048000.t1	Molecular Function	GO:0008312	7S RNA binding
TcSYL_0048020	TcSYL_0048020.t1	Biological Process	GO:0007018	microtubule-based movement
TcSYL_0048020	TcSYL_0048020.t1	Molecular Function	GO:0003777	microtubule motor activity
TcSYL_0048020	TcSYL_0048020.t1	Molecular Function	GO:0005524	ATP binding
TcSYL_0048020	TcSYL_0048020.t1	Molecular Function	GO:0008017	microtubule binding
TcSYL_0048070	TcSYL_0048070.t1	Biological Process	GO:0008033	tRNA processing
TcSYL_0048070	TcSYL_0048070.t1	Molecular Function	GO:0008168	methyltransferase activity
TcSYL_0048130	TcSYL_0048130.t1	Molecular Function	GO:0005515	protein binding
TcSYL_0048140	TcSYL_0048140.t1	Molecular Function	GO:0005515	protein binding
TcSYL_0048150	TcSYL_0048150.t1	Molecular Function	GO:0005515	protein binding
TcSYL_0048190	TcSYL_0048190.t1	Molecular Function	GO:0005515	protein binding
TcSYL_0048280	TcSYL_0048280.t1	Biological Process	GO:0009058	biosynthetic process
TcSYL_0048280	TcSYL_0048280.t1	Molecular Function	GO:0030170	pyridoxal phosphate binding
TcSYL_0048350	TcSYL_0048350.t1	Biological Process	GO:0008152	metabolic process
TcSYL_0048350	TcSYL_0048350.t1	Molecular Function	GO:0003824	catalytic activity
TcSYL_0048380	TcSYL_0048380.t1	Biological Process	GO:0006412	translation
TcSYL_0048380	TcSYL_0048380.t1	Molecular Function	GO:0008168	methyltransferase activity
TcSYL_0048390	TcSYL_0048390.t1	Biological Process	GO:0006412	translation
TcSYL_0048390	TcSYL_0048390.t1	Molecular Function	GO:0008168	methyltransferase activity
TcSYL_0048440	TcSYL_0048440.t1	Molecular Function	GO:0016829	lyase activity
TcSYL_0048600	TcSYL_0048600.t1	Molecular Function	GO:0005515	protein binding
TcSYL_0048650	TcSYL_0048650.t1	Molecular Function	GO:0005515	protein binding
TcSYL_0048660	TcSYL_0048660.t1	Biological Process	GO:0006370	7-methylguanosine mRNA capping
TcSYL_0048660	TcSYL_0048660.t1	Molecular Function	GO:0004483	mRNA (nucleoside-2'-O-)-methyltransferase activity
TcSYL_0049360	TcSYL_0049360.t1	Molecular Function	GO:0003924	GTPase activity
TcSYL_0049410	TcSYL_0049410.t1	Molecular Function	GO:0003924	GTPase activity
TcSYL_0049430	TcSYL_0049430.t1	Molecular Function	GO:0003924	GTPase activity
TcSYL_0049490	TcSYL_0049490.t1	Molecular Function	GO:0003924	GTPase activity
TcSYL_0049610	TcSYL_0049610.t1	Molecular Function	GO:0003924	GTPase activity
TcSYL_0049670	TcSYL_0049670.t1	Molecular Function	GO:0003924	GTPase activity
TcSYL_0049920	TcSYL_0049920.t1	Molecular Function	GO:0003924	GTPase activity
TcSYL_0049940	TcSYL_0049940.t1	Molecular Function	GO:0003924	GTPase activity
TcSYL_0050070	TcSYL_0050070.t1	Molecular Function	GO:0003676	nucleic acid binding
TcSYL_0050070	TcSYL_0050070.t1	Molecular Function	GO:0005524	ATP binding
TcSYL_0050090	TcSYL_0050090.t1	Biological Process	GO:0006412	translation
TcSYL_0050090	TcSYL_0050090.t1	Cellular Component	GO:0005840	ribosome
TcSYL_0050090	TcSYL_0050090.t1	Cellular Component	GO:0015934	large ribosomal subunit
TcSYL_0050090	TcSYL_0050090.t1	Molecular Function	GO:0003735	structural constituent of ribosome
TcSYL_0050120	TcSYL_0050120.t1	Molecular Function	GO:0005515	protein binding
TcSYL_0050810	TcSYL_0050810.t1	Biological Process	GO:0006465	signal peptide processing
TcSYL_0050810	TcSYL_0050810.t1	Cellular Component	GO:0005787	signal peptidase complex
TcSYL_0050810	TcSYL_0050810.t1	Cellular Component	GO:0016021	integral component of membrane
TcSYL_0050810	TcSYL_0050810.t1	Molecular Function	GO:0008233	peptidase activity
TcSYL_0051850	TcSYL_0051850.t1	Cellular Component	GO:0016021	integral component of membrane
TcSYL_0051870	TcSYL_0051870.t1	Biological Process	GO:0006511	ubiquitin-dependent protein catabolic process
TcSYL_0051870	TcSYL_0051870.t1	Molecular Function	GO:0031625	ubiquitin protein ligase binding
TcSYL_0052040	TcSYL_0052040.t1	Cellular Component	GO:0016021	integral component of membrane
TcSYL_0057280	TcSYL_0057280.t1	Biological Process	GO:0046854	phosphatidylinositol phosphorylation
TcSYL_0057320	TcSYL_0057320.t1	Molecular Function	GO:0016874	ligase activity
TcSYL_0062260	TcSYL_0062260.t1	Molecular Function	GO:0003676	nucleic acid binding
TcSYL_0062260	TcSYL_0062260.t1	Molecular Function	GO:0005524	ATP binding
TcSYL_0063430	TcSYL_0063430.t1	Molecular Function	GO:0003723	RNA binding
TcSYL_0063430	TcSYL_0063430.t1	Molecular Function	GO:0005488	binding
TcSYL_0063440	TcSYL_0063440.t1	Biological Process	GO:0006886	intracellular protein transport
TcSYL_0063440	TcSYL_0063440.t1	Biological Process	GO:0016192	vesicle-mediated transport
TcSYL_0063440	TcSYL_0063440.t1	Cellular Component	GO:0030117	membrane coat
TcSYL_0063440	TcSYL_0063440.t1	Molecular Function	GO:0005488	binding
TcSYL_0064110	TcSYL_0064110.t1	Biological Process	GO:0007165	signal transduction
TcSYL_0064110	TcSYL_0064110.t1	Molecular Function	GO:0004114	3',5'-cyclic-nucleotide phosphodiesterase activity
TcSYL_0064110	TcSYL_0064110.t1	Molecular Function	GO:0005515	protein binding
TcSYL_0064140	TcSYL_0064140.t1	Biological Process	GO:0006275	regulation of DNA replication
TcSYL_0064140	TcSYL_0064140.t1	Molecular Function	GO:0003677	DNA binding
TcSYL_0064140	TcSYL_0064140.t1	Molecular Function	GO:0030337	DNA polymerase processivity factor activity
TcSYL_0064150	TcSYL_0064150.t1	Biological Process	GO:0043039	tRNA aminoacylation
TcSYL_0064150	TcSYL_0064150.t1	Molecular Function	GO:0004812	aminoacyl-tRNA ligase activity
TcSYL_0064150	TcSYL_0064150.t1	Molecular Function	GO:0005524	ATP binding
TcSYL_0064160	TcSYL_0064160.t1	Biological Process	GO:0006298	mismatch repair
TcSYL_0064160	TcSYL_0064160.t1	Molecular Function	GO:0005524	ATP binding
TcSYL_0064160	TcSYL_0064160.t1	Molecular Function	GO:0030983	mismatched DNA binding
TcSYL_0064170	TcSYL_0064170.t1	Biological Process	GO:0006298	mismatch repair
TcSYL_0064170	TcSYL_0064170.t1	Molecular Function	GO:0005524	ATP binding
TcSYL_0064170	TcSYL_0064170.t1	Molecular Function	GO:0030983	mismatched DNA binding
TcSYL_0064250	TcSYL_0064250.t1	Molecular Function	GO:0005509	calcium ion binding
TcSYL_0064310	TcSYL_0064310.t1	Biological Process	GO:0030001	metal ion transport
TcSYL_0064310	TcSYL_0064310.t1	Biological Process	GO:0055085	transmembrane transport
TcSYL_0064310	TcSYL_0064310.t1	Cellular Component	GO:0016020	membrane
TcSYL_0064310	TcSYL_0064310.t1	Molecular Function	GO:0046873	metal ion transmembrane transporter activity
TcSYL_0064420	TcSYL_0064420.t1	Biological Process	GO:0045454	cell redox homeostasis
TcSYL_0064420	TcSYL_0064420.t1	Biological Process	GO:0055114	oxidation-reduction process
TcSYL_0064420	TcSYL_0064420.t1	Molecular Function	GO:0016209	antioxidant activity
TcSYL_0064420	TcSYL_0064420.t1	Molecular Function	GO:0016491	oxidoreductase activity
TcSYL_0064420	TcSYL_0064420.t1	Molecular Function	GO:0051920	peroxiredoxin activity
TcSYL_0064450	TcSYL_0064450.t1	Biological Process	GO:0006520	cellular amino acid metabolic process
TcSYL_0064450	TcSYL_0064450.t1	Biological Process	GO:0055114	oxidation-reduction process
TcSYL_0064450	TcSYL_0064450.t1	Molecular Function	GO:0016491	oxidoreductase activity
TcSYL_0064460	TcSYL_0064460.t1	Molecular Function	GO:0051536	iron-sulfur cluster binding
TcSYL_0064560	TcSYL_0064560.t1	Cellular Component	GO:0016020	membrane
TcSYL_0064880	TcSYL_0064880.t1	Biological Process	GO:0007264	small GTPase mediated signal transduction
TcSYL_0064880	TcSYL_0064880.t1	Molecular Function	GO:0005092	GDP-dissociation inhibitor activity
TcSYL_0065010	TcSYL_0065010.t1	Biological Process	GO:0006419	alanyl-tRNA aminoacylation
TcSYL_0065010	TcSYL_0065010.t1	Biological Process	GO:0043039	tRNA aminoacylation
TcSYL_0065010	TcSYL_0065010.t1	Molecular Function	GO:0000166	nucleotide binding
TcSYL_0065010	TcSYL_0065010.t1	Molecular Function	GO:0004812	aminoacyl-tRNA ligase activity
TcSYL_0065010	TcSYL_0065010.t1	Molecular Function	GO:0004813	alanine-tRNA ligase activity
TcSYL_0065010	TcSYL_0065010.t1	Molecular Function	GO:0005524	ATP binding
TcSYL_0071010	TcSYL_0071010.t1	Molecular Function	GO:0003924	GTPase activity
TcSYL_0071030	TcSYL_0071030.t1	Molecular Function	GO:0003924	GTPase activity
TcSYL_0072650	TcSYL_0072650.t1	Molecular Function	GO:0005515	protein binding
TcSYL_0073330	TcSYL_0073330.t1	Molecular Function	GO:0004252	serine-type endopeptidase activity
TcSYL_0073330	TcSYL_0073330.t1	Molecular Function	GO:0070008	serine-type exopeptidase activity
TcSYL_0073440	TcSYL_0073440.t1	Biological Process	GO:0006508	proteolysis
TcSYL_0073440	TcSYL_0073440.t1	Molecular Function	GO:0004222	metalloendopeptidase activity
TcSYL_0073440	TcSYL_0073440.t1	Molecular Function	GO:0005524	ATP binding
TcSYL_0073490	TcSYL_0073490.t1	Biological Process	GO:0008152	metabolic process
TcSYL_0073490	TcSYL_0073490.t1	Molecular Function	GO:0016746	transferase activity, transferring acyl groups
TcSYL_0073500	TcSYL_0073500.t1	Biological Process	GO:0008152	metabolic process
TcSYL_0073500	TcSYL_0073500.t1	Molecular Function	GO:0016746	transferase activity, transferring acyl groups
TcSYL_0073640	TcSYL_0073640.t1	Molecular Function	GO:0005515	protein binding
TcSYL_0073670	TcSYL_0073670.t1	Biological Process	GO:0008152	metabolic process
TcSYL_0073670	TcSYL_0073670.t1	Molecular Function	GO:0003824	catalytic activity
TcSYL_0073720	TcSYL_0073720.t1	Molecular Function	GO:0035091	phosphatidylinositol binding
TcSYL_0073760	TcSYL_0073760.t1	Biological Process	GO:0006412	translation
TcSYL_0073760	TcSYL_0073760.t1	Cellular Component	GO:0005622	intracellular
TcSYL_0073760	TcSYL_0073760.t1	Cellular Component	GO:0005840	ribosome
TcSYL_0073760	TcSYL_0073760.t1	Molecular Function	GO:0003735	structural constituent of ribosome
TcSYL_0073950	TcSYL_0073950.t1	Molecular Function	GO:0005515	protein binding
TcSYL_0074000	TcSYL_0074000.t1	Biological Process	GO:0006520	cellular amino acid metabolic process
TcSYL_0074000	TcSYL_0074000.t1	Biological Process	GO:0055114	oxidation-reduction process
TcSYL_0074000	TcSYL_0074000.t1	Molecular Function	GO:0016491	oxidoreductase activity
TcSYL_0074000	TcSYL_0074000.t1	Molecular Function	GO:0016639	oxidoreductase activity, acting on the CH-NH2 group of donors, NAD or NADP as acceptor
TcSYL_0074770	TcSYL_0074770.t1	Biological Process	GO:0055114	oxidation-reduction process
TcSYL_0074770	TcSYL_0074770.t1	Molecular Function	GO:0005506	iron ion binding
TcSYL_0074770	TcSYL_0074770.t1	Molecular Function	GO:0016705	oxidoreductase activity, acting on paired donors, with incorporation or reduction of molecular oxygen
TcSYL_0074770	TcSYL_0074770.t1	Molecular Function	GO:0020037	heme binding
TcSYL_0074790	TcSYL_0074790.t1	Biological Process	GO:0015031	protein transport
TcSYL_0074790	TcSYL_0074790.t1	Cellular Component	GO:0016020	membrane
TcSYL_0074920	TcSYL_0074920.t1	Molecular Function	GO:0008289	lipid binding
TcSYL_0075000	TcSYL_0075000.t1	Biological Process	GO:0006412	translation
TcSYL_0075000	TcSYL_0075000.t1	Cellular Component	GO:0005622	intracellular
TcSYL_0075000	TcSYL_0075000.t1	Cellular Component	GO:0005840	ribosome
TcSYL_0075000	TcSYL_0075000.t1	Molecular Function	GO:0003735	structural constituent of ribosome
TcSYL_0075040	TcSYL_0075040.t1	Molecular Function	GO:0005524	ATP binding
TcSYL_0075040	TcSYL_0075040.t1	Molecular Function	GO:0016887	ATPase activity
TcSYL_0075080	TcSYL_0075080.t1	Biological Process	GO:0055085	transmembrane transport
TcSYL_0075080	TcSYL_0075080.t1	Cellular Component	GO:0016021	integral component of membrane
TcSYL_0075310	TcSYL_0075310.t1	Molecular Function	GO:0005488	binding
TcSYL_0075400	TcSYL_0075400.t1	Biological Process	GO:0000723	telomere maintenance
TcSYL_0075400	TcSYL_0075400.t1	Biological Process	GO:0006281	DNA repair
TcSYL_0075400	TcSYL_0075400.t1	Molecular Function	GO:0003678	DNA helicase activity
TcSYL_0075490	TcSYL_0075490.t1	Biological Process	GO:0006468	protein phosphorylation
TcSYL_0075490	TcSYL_0075490.t1	Molecular Function	GO:0004672	protein kinase activity
TcSYL_0075490	TcSYL_0075490.t1	Molecular Function	GO:0005524	ATP binding
TcSYL_0075560	TcSYL_0075560.t1	Biological Process	GO:0006418	tRNA aminoacylation for protein translation
TcSYL_0075560	TcSYL_0075560.t1	Molecular Function	GO:0000166	nucleotide binding
TcSYL_0075560	TcSYL_0075560.t1	Molecular Function	GO:0004812	aminoacyl-tRNA ligase activity
TcSYL_0075560	TcSYL_0075560.t1	Molecular Function	GO:0005524	ATP binding
TcSYL_0076490	TcSYL_0076490.t1	Biological Process	GO:0001510	RNA methylation
TcSYL_0076490	TcSYL_0076490.t1	Biological Process	GO:0009452	7-methylguanosine RNA capping
TcSYL_0076490	TcSYL_0076490.t1	Molecular Function	GO:0008168	methyltransferase activity
TcSYL_0077350	TcSYL_0077350.t1	Biological Process	GO:0006508	proteolysis
TcSYL_0077350	TcSYL_0077350.t1	Biological Process	GO:0007155	cell adhesion
TcSYL_0077350	TcSYL_0077350.t1	Cellular Component	GO:0016020	membrane
TcSYL_0077350	TcSYL_0077350.t1	Molecular Function	GO:0004222	metalloendopeptidase activity
TcSYL_0077480	TcSYL_0077480.t1	Molecular Function	GO:0005488	binding
TcSYL_0078680	TcSYL_0078680.t1	Biological Process	GO:0007076	mitotic chromosome condensation
TcSYL_0078680	TcSYL_0078680.t1	Cellular Component	GO:0000796	condensin complex
TcSYL_0078780	TcSYL_0078780.t1	Biological Process	GO:0006412	translation
TcSYL_0078780	TcSYL_0078780.t1	Cellular Component	GO:0005622	intracellular
TcSYL_0078780	TcSYL_0078780.t1	Cellular Component	GO:0005840	ribosome
TcSYL_0078780	TcSYL_0078780.t1	Molecular Function	GO:0003735	structural constituent of ribosome
TcSYL_0078800	TcSYL_0078800.t1	Molecular Function	GO:0016791	phosphatase activity
TcSYL_0078990	TcSYL_0078990.t1	Molecular Function	GO:0004045	aminoacyl-tRNA hydrolase activity
TcSYL_0079390	TcSYL_0079390.t1	Biological Process	GO:0006508	proteolysis
TcSYL_0079390	TcSYL_0079390.t1	Molecular Function	GO:0008234	cysteine-type peptidase activity
TcSYL_0079410	TcSYL_0079410.t1	Biological Process	GO:0006406	mRNA export from nucleus
TcSYL_0079410	TcSYL_0079410.t1	Biological Process	GO:0045893	positive regulation of transcription, DNA-templated
TcSYL_0079410	TcSYL_0079410.t1	Cellular Component	GO:0000124	SAGA complex
TcSYL_0079410	TcSYL_0079410.t1	Cellular Component	GO:0005643	nuclear pore
TcSYL_0079410	TcSYL_0079410.t1	Molecular Function	GO:0003713	transcription coactivator activity
TcSYL_0080350	TcSYL_0080350.t1	Biological Process	GO:0006413	translational initiation
TcSYL_0080350	TcSYL_0080350.t1	Molecular Function	GO:0003743	translation initiation factor activity
TcSYL_0080370	TcSYL_0080370.t1	Molecular Function	GO:0005515	protein binding
TcSYL_0080590	TcSYL_0080590.t1	Biological Process	GO:0006468	protein phosphorylation
TcSYL_0080590	TcSYL_0080590.t1	Molecular Function	GO:0004672	protein kinase activity
TcSYL_0080590	TcSYL_0080590.t1	Molecular Function	GO:0004674	protein serine/threonine kinase activity
TcSYL_0080590	TcSYL_0080590.t1	Molecular Function	GO:0005524	ATP binding
TcSYL_0080620	TcSYL_0080620.t1	Biological Process	GO:0006102	isocitrate metabolic process
TcSYL_0080620	TcSYL_0080620.t1	Biological Process	GO:0055114	oxidation-reduction process
TcSYL_0080620	TcSYL_0080620.t1	Molecular Function	GO:0004450	isocitrate dehydrogenase (NADP+) activity
TcSYL_0080620	TcSYL_0080620.t1	Molecular Function	GO:0016616	oxidoreductase activity, acting on the CH-OH group of donors, NAD or NADP as acceptor
TcSYL_0082400	TcSYL_0082400.t1	Biological Process	GO:0055114	oxidation-reduction process
TcSYL_0082400	TcSYL_0082400.t1	Molecular Function	GO:0016627	oxidoreductase activity, acting on the CH-CH group of donors
TcSYL_0082400	TcSYL_0082400.t1	Molecular Function	GO:0050660	flavin adenine dinucleotide binding
TcSYL_0082410	TcSYL_0082410.t1	Biological Process	GO:0055114	oxidation-reduction process
TcSYL_0082410	TcSYL_0082410.t1	Molecular Function	GO:0010309	acireductone dioxygenase [iron(II)-requiring] activity
TcSYL_0082500	TcSYL_0082500.t1	Molecular Function	GO:0005515	protein binding
TcSYL_0082910	TcSYL_0082910.t1	Molecular Function	GO:0005515	protein binding
TcSYL_0083080	TcSYL_0083080.t1	Molecular Function	GO:0005488	binding
TcSYL_0083090	TcSYL_0083090.t1	Biological Process	GO:0042176	regulation of protein catabolic process
TcSYL_0083090	TcSYL_0083090.t1	Cellular Component	GO:0000502	proteasome complex
TcSYL_0083090	TcSYL_0083090.t1	Molecular Function	GO:0030234	enzyme regulator activity
TcSYL_0083110	TcSYL_0083110.t1	Biological Process	GO:0006351	transcription, DNA-templated
TcSYL_0083110	TcSYL_0083110.t1	Molecular Function	GO:0046983	protein dimerization activity
TcSYL_0083330	TcSYL_0083330.t1	Cellular Component	GO:0071203	WASH complex
TcSYL_0083370	TcSYL_0083370.t1	Biological Process	GO:0006432	phenylalanyl-tRNA aminoacylation
TcSYL_0083370	TcSYL_0083370.t1	Cellular Component	GO:0005737	cytoplasm
TcSYL_0083370	TcSYL_0083370.t1	Molecular Function	GO:0000166	nucleotide binding
TcSYL_0083370	TcSYL_0083370.t1	Molecular Function	GO:0000287	magnesium ion binding
TcSYL_0083370	TcSYL_0083370.t1	Molecular Function	GO:0003723	RNA binding
TcSYL_0083370	TcSYL_0083370.t1	Molecular Function	GO:0004826	phenylalanine-tRNA ligase activity
TcSYL_0083370	TcSYL_0083370.t1	Molecular Function	GO:0005524	ATP binding
TcSYL_0084150	TcSYL_0084150.t1	Biological Process	GO:0007018	microtubule-based movement
TcSYL_0084150	TcSYL_0084150.t1	Cellular Component	GO:0030286	dynein complex
TcSYL_0084150	TcSYL_0084150.t1	Molecular Function	GO:0003777	microtubule motor activity
TcSYL_0084290	TcSYL_0084290.t1	Molecular Function	GO:0005525	GTP binding
TcSYL_0085010	TcSYL_0085010.t1	Biological Process	GO:0006468	protein phosphorylation
TcSYL_0085010	TcSYL_0085010.t1	Molecular Function	GO:0004672	protein kinase activity
TcSYL_0085010	TcSYL_0085010.t1	Molecular Function	GO:0005524	ATP binding
TcSYL_0085020	TcSYL_0085020.t1	Biological Process	GO:0006468	protein phosphorylation
TcSYL_0085020	TcSYL_0085020.t1	Molecular Function	GO:0004672	protein kinase activity
TcSYL_0085020	TcSYL_0085020.t1	Molecular Function	GO:0005524	ATP binding
TcSYL_0085140	TcSYL_0085140.t1	Biological Process	GO:0055114	oxidation-reduction process
TcSYL_0085140	TcSYL_0085140.t1	Molecular Function	GO:0005506	iron ion binding
TcSYL_0085140	TcSYL_0085140.t1	Molecular Function	GO:0016705	oxidoreductase activity, acting on paired donors, with incorporation or reduction of molecular oxygen
TcSYL_0085140	TcSYL_0085140.t1	Molecular Function	GO:0020037	heme binding
TcSYL_0086500	TcSYL_0086500.t1	Molecular Function	GO:0005515	protein binding
TcSYL_0086570	TcSYL_0086570.t1	Biological Process	GO:0008152	metabolic process
TcSYL_0086570	TcSYL_0086570.t1	Molecular Function	GO:0003824	catalytic activity
TcSYL_0087240	TcSYL_0087240.t1	Molecular Function	GO:0003924	GTPase activity
TcSYL_0087240	TcSYL_0087240.t1	Molecular Function	GO:0005525	GTP binding
TcSYL_0087810	TcSYL_0087810.t1	Molecular Function	GO:0005488	binding
TcSYL_0087830	TcSYL_0087830.t1	Biological Process	GO:0006412	translation
TcSYL_0087830	TcSYL_0087830.t1	Cellular Component	GO:0005622	intracellular
TcSYL_0087830	TcSYL_0087830.t1	Cellular Component	GO:0005840	ribosome
TcSYL_0087830	TcSYL_0087830.t1	Molecular Function	GO:0003735	structural constituent of ribosome
TcSYL_0087960	TcSYL_0087960.t1	Biological Process	GO:0006629	lipid metabolic process
TcSYL_0087960	TcSYL_0087960.t1	Molecular Function	GO:0008081	phosphoric diester hydrolase activity
TcSYL_0088000	TcSYL_0088000.t1	Molecular Function	GO:0005515	protein binding
TcSYL_0088010	TcSYL_0088010.t1	Biological Process	GO:0006886	intracellular protein transport
TcSYL_0088010	TcSYL_0088010.t1	Biological Process	GO:0016192	vesicle-mediated transport
TcSYL_0088010	TcSYL_0088010.t1	Cellular Component	GO:0030117	membrane coat
TcSYL_0088010	TcSYL_0088010.t1	Molecular Function	GO:0005198	structural molecule activity
TcSYL_0088420	TcSYL_0088420.t1	Molecular Function	GO:0005515	protein binding
TcSYL_0088610	TcSYL_0088610.t1	Molecular Function	GO:0008168	methyltransferase activity
TcSYL_0088650	TcSYL_0088650.t1	Biological Process	GO:0055114	oxidation-reduction process
TcSYL_0088650	TcSYL_0088650.t1	Molecular Function	GO:0016491	oxidoreductase activity
TcSYL_0088720	TcSYL_0088720.t1	Biological Process	GO:0009190	cyclic nucleotide biosynthetic process
TcSYL_0088720	TcSYL_0088720.t1	Biological Process	GO:0035556	intracellular signal transduction
TcSYL_0088720	TcSYL_0088720.t1	Molecular Function	GO:0016849	phosphorus-oxygen lyase activity
TcSYL_0088800	TcSYL_0088800.t1	Cellular Component	GO:0016020	membrane
TcSYL_0089140	TcSYL_0089140.t1	Biological Process	GO:0007018	microtubule-based movement
TcSYL_0089140	TcSYL_0089140.t1	Cellular Component	GO:0030286	dynein complex
TcSYL_0089140	TcSYL_0089140.t1	Molecular Function	GO:0003777	microtubule motor activity
TcSYL_0089180	TcSYL_0089180.t1	Biological Process	GO:0055114	oxidation-reduction process
TcSYL_0089180	TcSYL_0089180.t1	Cellular Component	GO:0016021	integral component of membrane
TcSYL_0089180	TcSYL_0089180.t1	Molecular Function	GO:0004506	squalene monooxygenase activity
TcSYL_0089180	TcSYL_0089180.t1	Molecular Function	GO:0050660	flavin adenine dinucleotide binding
TcSYL_0089320	TcSYL_0089320.t1	Molecular Function	GO:0005509	calcium ion binding
TcSYL_0089460	TcSYL_0089460.t1	Biological Process	GO:0006508	proteolysis
TcSYL_0089460	TcSYL_0089460.t1	Biological Process	GO:0007155	cell adhesion
TcSYL_0089460	TcSYL_0089460.t1	Cellular Component	GO:0016020	membrane
TcSYL_0089460	TcSYL_0089460.t1	Molecular Function	GO:0004222	metalloendopeptidase activity
TcSYL_0089540	TcSYL_0089540.t1	Molecular Function	GO:0008237	metallopeptidase activity
TcSYL_0089540	TcSYL_0089540.t1	Molecular Function	GO:0008270	zinc ion binding
TcSYL_0089560	TcSYL_0089560.t1	Biological Process	GO:0009229	thiamine diphosphate biosynthetic process
TcSYL_0089560	TcSYL_0089560.t1	Molecular Function	GO:0004788	thiamine diphosphokinase activity
TcSYL_0089560	TcSYL_0089560.t1	Molecular Function	GO:0005524	ATP binding
TcSYL_0089560	TcSYL_0089560.t1	Molecular Function	GO:0030975	thiamine binding
TcSYL_0089840	TcSYL_0089840.t1	Cellular Component	GO:0005759	mitochondrial matrix
TcSYL_0090210	TcSYL_0090210.t1	Biological Process	GO:0006418	tRNA aminoacylation for protein translation
TcSYL_0090210	TcSYL_0090210.t1	Molecular Function	GO:0000166	nucleotide binding
TcSYL_0090210	TcSYL_0090210.t1	Molecular Function	GO:0004812	aminoacyl-tRNA ligase activity
TcSYL_0090210	TcSYL_0090210.t1	Molecular Function	GO:0005524	ATP binding
TcSYL_0090250	TcSYL_0090250.t1	Biological Process	GO:0006418	tRNA aminoacylation for protein translation
TcSYL_0090250	TcSYL_0090250.t1	Molecular Function	GO:0000166	nucleotide binding
TcSYL_0090250	TcSYL_0090250.t1	Molecular Function	GO:0004812	aminoacyl-tRNA ligase activity
TcSYL_0090250	TcSYL_0090250.t1	Molecular Function	GO:0005524	ATP binding
TcSYL_0091100	TcSYL_0091100.t1	Biological Process	GO:0055114	oxidation-reduction process
TcSYL_0091100	TcSYL_0091100.t1	Molecular Function	GO:0016491	oxidoreductase activity
TcSYL_0094640	TcSYL_0094640.t1	Molecular Function	GO:0005515	protein binding
TcSYL_0094730	TcSYL_0094730.t1	Biological Process	GO:0055114	oxidation-reduction process
TcSYL_0094730	TcSYL_0094730.t1	Molecular Function	GO:0016616	oxidoreductase activity, acting on the CH-OH group of donors, NAD or NADP as acceptor
TcSYL_0094740	TcSYL_0094740.t1	Biological Process	GO:0006102	isocitrate metabolic process
TcSYL_0094740	TcSYL_0094740.t1	Biological Process	GO:0055114	oxidation-reduction process
TcSYL_0094740	TcSYL_0094740.t1	Molecular Function	GO:0004450	isocitrate dehydrogenase (NADP+) activity
TcSYL_0094740	TcSYL_0094740.t1	Molecular Function	GO:0016616	oxidoreductase activity, acting on the CH-OH group of donors, NAD or NADP as acceptor
TcSYL_0094770	TcSYL_0094770.t1	Biological Process	GO:0006886	intracellular protein transport
TcSYL_0094770	TcSYL_0094770.t1	Biological Process	GO:0006888	ER to Golgi vesicle-mediated transport
TcSYL_0094770	TcSYL_0094770.t1	Cellular Component	GO:0030127	COPII vesicle coat
TcSYL_0094770	TcSYL_0094770.t1	Molecular Function	GO:0008270	zinc ion binding
TcSYL_0094780	TcSYL_0094780.t1	Biological Process	GO:0006886	intracellular protein transport
TcSYL_0094780	TcSYL_0094780.t1	Biological Process	GO:0006888	ER to Golgi vesicle-mediated transport
TcSYL_0094780	TcSYL_0094780.t1	Cellular Component	GO:0030127	COPII vesicle coat
TcSYL_0095790	TcSYL_0095790.t1	Biological Process	GO:0008152	metabolic process
TcSYL_0095790	TcSYL_0095790.t1	Molecular Function	GO:0003824	catalytic activity
TcSYL_0095800	TcSYL_0095800.t1	Biological Process	GO:0000723	telomere maintenance
TcSYL_0095800	TcSYL_0095800.t1	Biological Process	GO:0006281	DNA repair
TcSYL_0095800	TcSYL_0095800.t1	Molecular Function	GO:0003678	DNA helicase activity
TcSYL_0095870	TcSYL_0095870.t1	Biological Process	GO:0055114	oxidation-reduction process
TcSYL_0095870	TcSYL_0095870.t1	Molecular Function	GO:0016491	oxidoreductase activity
TcSYL_0095930	TcSYL_0095930.t1	Biological Process	GO:0015991	ATP hydrolysis coupled proton transport
TcSYL_0095930	TcSYL_0095930.t1	Cellular Component	GO:0033177	proton-transporting two-sector ATPase complex, proton-transporting domain
TcSYL_0095930	TcSYL_0095930.t1	Cellular Component	GO:0033179	proton-transporting V-type ATPase, V0 domain
TcSYL_0095930	TcSYL_0095930.t1	Molecular Function	GO:0015078	proton transmembrane transporter activity
TcSYL_0096710	TcSYL_0096710.t1	Biological Process	GO:0006468	protein phosphorylation
TcSYL_0096710	TcSYL_0096710.t1	Molecular Function	GO:0004672	protein kinase activity
TcSYL_0096710	TcSYL_0096710.t1	Molecular Function	GO:0005524	ATP binding
TcSYL_0096970	TcSYL_0096970.t1	Molecular Function	GO:0005515	protein binding
TcSYL_0097270	TcSYL_0097270.t1	Biological Process	GO:0030041	actin filament polymerization
TcSYL_0097270	TcSYL_0097270.t1	Biological Process	GO:0030833	regulation of actin filament polymerization
TcSYL_0097270	TcSYL_0097270.t1	Biological Process	GO:0034314	Arp2/3 complex-mediated actin nucleation
TcSYL_0097270	TcSYL_0097270.t1	Cellular Component	GO:0005885	Arp2/3 protein complex
TcSYL_0097270	TcSYL_0097270.t1	Cellular Component	GO:0015629	actin cytoskeleton
TcSYL_0097300	TcSYL_0097300.t1	Biological Process	GO:0009116	nucleoside metabolic process
TcSYL_0097300	TcSYL_0097300.t1	Molecular Function	GO:0003824	catalytic activity
TcSYL_0097960	TcSYL_0097960.t1	Molecular Function	GO:0003924	GTPase activity
TcSYL_0097960	TcSYL_0097960.t1	Molecular Function	GO:0005525	GTP binding
TcSYL_0100130	TcSYL_0100130.t1	Biological Process	GO:0000413	protein peptidyl-prolyl isomerization
TcSYL_0100130	TcSYL_0100130.t1	Molecular Function	GO:0003755	peptidyl-prolyl cis-trans isomerase activity
TcSYL_0102340	TcSYL_0102340.t1	Molecular Function	GO:0016787	hydrolase activity
TcSYL_0102790	TcSYL_0102790.t1	Molecular Function	GO:0005515	protein binding
TcSYL_0102820	TcSYL_0102820.t1	Biological Process	GO:0018342	protein prenylation
TcSYL_0102820	TcSYL_0102820.t1	Molecular Function	GO:0008318	protein prenyltransferase activity
TcSYL_0103210	TcSYL_0103210.t1	Molecular Function	GO:0005488	binding
TcSYL_0103260	TcSYL_0103260.t1	Molecular Function	GO:0005488	binding
TcSYL_0103320	TcSYL_0103320.t1	Biological Process	GO:0006412	translation
TcSYL_0103320	TcSYL_0103320.t1	Cellular Component	GO:0015934	large ribosomal subunit
TcSYL_0103320	TcSYL_0103320.t1	Molecular Function	GO:0003735	structural constituent of ribosome
TcSYL_0103500	TcSYL_0103500.t1	Biological Process	GO:0008152	metabolic process
TcSYL_0103500	TcSYL_0103500.t1	Biological Process	GO:0008299	isoprenoid biosynthetic process
TcSYL_0103500	TcSYL_0103500.t1	Molecular Function	GO:0003824	catalytic activity
TcSYL_0103500	TcSYL_0103500.t1	Molecular Function	GO:0004421	hydroxymethylglutaryl-CoA synthase activity
TcSYL_0103520	TcSYL_0103520.t1	Biological Process	GO:0006629	lipid metabolic process
TcSYL_0103520	TcSYL_0103520.t1	Molecular Function	GO:0008081	phosphoric diester hydrolase activity
TcSYL_0103620	TcSYL_0103620.t1	Biological Process	GO:0006629	lipid metabolic process
TcSYL_0103640	TcSYL_0103640.t1	Biological Process	GO:0006511	ubiquitin-dependent protein catabolic process
TcSYL_0103640	TcSYL_0103640.t1	Molecular Function	GO:0031625	ubiquitin protein ligase binding
TcSYL_0104790	TcSYL_0104790.t1	Cellular Component	GO:0016021	integral component of membrane
TcSYL_0105650	TcSYL_0105650.t1	Biological Process	GO:0006508	proteolysis
TcSYL_0105650	TcSYL_0105650.t1	Biological Process	GO:0007155	cell adhesion
TcSYL_0105650	TcSYL_0105650.t1	Cellular Component	GO:0016020	membrane
TcSYL_0105650	TcSYL_0105650.t1	Molecular Function	GO:0004222	metalloendopeptidase activity
TcSYL_0106820	TcSYL_0106820.t1	Biological Process	GO:0055114	oxidation-reduction process
TcSYL_0106820	TcSYL_0106820.t1	Molecular Function	GO:0016491	oxidoreductase activity
TcSYL_0106840	TcSYL_0106840.t1	Molecular Function	GO:0003723	RNA binding
TcSYL_0106870	TcSYL_0106870.t1	Biological Process	GO:0055114	oxidation-reduction process
TcSYL_0106870	TcSYL_0106870.t1	Molecular Function	GO:0016491	oxidoreductase activity
TcSYL_0106960	TcSYL_0106960.t1	Biological Process	GO:0006418	tRNA aminoacylation for protein translation
TcSYL_0106960	TcSYL_0106960.t1	Molecular Function	GO:0000166	nucleotide binding
TcSYL_0106960	TcSYL_0106960.t1	Molecular Function	GO:0002161	aminoacyl-tRNA editing activity
TcSYL_0106960	TcSYL_0106960.t1	Molecular Function	GO:0004812	aminoacyl-tRNA ligase activity
TcSYL_0106960	TcSYL_0106960.t1	Molecular Function	GO:0005524	ATP binding
TcSYL_0106970	TcSYL_0106970.t1	Biological Process	GO:0006418	tRNA aminoacylation for protein translation
TcSYL_0106970	TcSYL_0106970.t1	Molecular Function	GO:0000166	nucleotide binding
TcSYL_0106970	TcSYL_0106970.t1	Molecular Function	GO:0004812	aminoacyl-tRNA ligase activity
TcSYL_0106970	TcSYL_0106970.t1	Molecular Function	GO:0005524	ATP binding
TcSYL_0107040	TcSYL_0107040.t1	Biological Process	GO:0001522	pseudouridine synthesis
TcSYL_0107040	TcSYL_0107040.t1	Biological Process	GO:0009451	RNA modification
TcSYL_0107040	TcSYL_0107040.t1	Molecular Function	GO:0003723	RNA binding
TcSYL_0107040	TcSYL_0107040.t1	Molecular Function	GO:0009982	pseudouridine synthase activity
TcSYL_0107470	TcSYL_0107470.t1	Biological Process	GO:0042147	retrograde transport, endosome to Golgi
TcSYL_0108720	TcSYL_0108720.t1	Biological Process	GO:0008152	metabolic process
TcSYL_0108720	TcSYL_0108720.t1	Molecular Function	GO:0003824	catalytic activity
TcSYL_0108720	TcSYL_0108720.t1	Molecular Function	GO:0046872	metal ion binding
TcSYL_0108790	TcSYL_0108790.t1	Molecular Function	GO:0004252	serine-type endopeptidase activity
TcSYL_0108790	TcSYL_0108790.t1	Molecular Function	GO:0070008	serine-type exopeptidase activity
TcSYL_0108890	TcSYL_0108890.t1	Molecular Function	GO:0005515	protein binding
TcSYL_0108900	TcSYL_0108900.t1	Biological Process	GO:0006457	protein folding
TcSYL_0108900	TcSYL_0108900.t1	Molecular Function	GO:0005524	ATP binding
TcSYL_0108900	TcSYL_0108900.t1	Molecular Function	GO:0051082	unfolded protein binding
TcSYL_0108920	TcSYL_0108920.t1	Biological Process	GO:0006413	translational initiation
TcSYL_0108920	TcSYL_0108920.t1	Cellular Component	GO:0005852	eukaryotic translation initiation factor 3 complex
TcSYL_0108920	TcSYL_0108920.t1	Molecular Function	GO:0003743	translation initiation factor activity
TcSYL_0108920	TcSYL_0108920.t1	Molecular Function	GO:0031369	translation initiation factor binding
TcSYL_0109580	TcSYL_0109580.t1	Cellular Component	GO:0005737	cytoplasm
TcSYL_0109580	TcSYL_0109580.t1	Molecular Function	GO:0033925	mannosyl-glycoprotein endo-beta-N-acetylglucosaminidase activity
TcSYL_0109650	TcSYL_0109650.t1	Biological Process	GO:0006821	chloride transport
TcSYL_0109650	TcSYL_0109650.t1	Biological Process	GO:0055085	transmembrane transport
TcSYL_0109650	TcSYL_0109650.t1	Cellular Component	GO:0016020	membrane
TcSYL_0109650	TcSYL_0109650.t1	Molecular Function	GO:0005247	voltage-gated chloride channel activity
TcSYL_0110330	TcSYL_0110330.t1	Biological Process	GO:0045454	cell redox homeostasis
TcSYL_0110330	TcSYL_0110330.t1	Molecular Function	GO:0009055	electron transfer activity
TcSYL_0110330	TcSYL_0110330.t1	Molecular Function	GO:0015035	protein disulfide oxidoreductase activity
TcSYL_0110810	TcSYL_0110810.t1	Molecular Function	GO:0005524	ATP binding
TcSYL_0110890	TcSYL_0110890.t1	Molecular Function	GO:0016779	nucleotidyltransferase activity
TcSYL_0110920	TcSYL_0110920.t1	Molecular Function	GO:0005515	protein binding
TcSYL_0111100	TcSYL_0111100.t1	Biological Process	GO:0008612	peptidyl-lysine modification to peptidyl-hypusine
TcSYL_0111190	TcSYL_0111190.t1	Biological Process	GO:0006096	glycolytic process
TcSYL_0111190	TcSYL_0111190.t1	Molecular Function	GO:0004618	phosphoglycerate kinase activity
TcSYL_0111300	TcSYL_0111300.t1	Molecular Function	GO:0018024	histone-lysine N-methyltransferase activity
TcSYL_0111330	TcSYL_0111330.t1	Biological Process	GO:0006351	transcription, DNA-templated
TcSYL_0111330	TcSYL_0111330.t1	Molecular Function	GO:0003677	DNA binding
TcSYL_0111330	TcSYL_0111330.t1	Molecular Function	GO:0003899	DNA-directed 5'-3' RNA polymerase activity
TcSYL_0111850	TcSYL_0111850.t1	Molecular Function	GO:0005524	ATP binding
TcSYL_0111890	TcSYL_0111890.t1	Biological Process	GO:0045454	cell redox homeostasis
TcSYL_0111890	TcSYL_0111890.t1	Biological Process	GO:0055114	oxidation-reduction process
TcSYL_0111890	TcSYL_0111890.t1	Molecular Function	GO:0016491	oxidoreductase activity
TcSYL_0111890	TcSYL_0111890.t1	Molecular Function	GO:0050660	flavin adenine dinucleotide binding
TcSYL_0111900	TcSYL_0111900.t1	Cellular Component	GO:0005634	nucleus
TcSYL_0111970	TcSYL_0111970.t1	Biological Process	GO:0001522	pseudouridine synthesis
TcSYL_0111970	TcSYL_0111970.t1	Biological Process	GO:0009451	RNA modification
TcSYL_0111970	TcSYL_0111970.t1	Molecular Function	GO:0003723	RNA binding
TcSYL_0111970	TcSYL_0111970.t1	Molecular Function	GO:0009982	pseudouridine synthase activity
TcSYL_0112020	TcSYL_0112020.t1	Molecular Function	GO:0003676	nucleic acid binding
TcSYL_0112210	TcSYL_0112210.t1	Molecular Function	GO:0005515	protein binding
TcSYL_0112230	TcSYL_0112230.t1	Biological Process	GO:0016192	vesicle-mediated transport
TcSYL_0112340	TcSYL_0112340.t1	Molecular Function	GO:0005515	protein binding
TcSYL_0112450	TcSYL_0112450.t1	Molecular Function	GO:0005515	protein binding
TcSYL_0112560	TcSYL_0112560.t1	Biological Process	GO:0016192	vesicle-mediated transport
TcSYL_0112560	TcSYL_0112560.t1	Cellular Component	GO:0030008	TRAPP complex
TcSYL_0112570	TcSYL_0112570.t1	Biological Process	GO:0006979	response to oxidative stress
TcSYL_0112570	TcSYL_0112570.t1	Biological Process	GO:0055114	oxidation-reduction process
TcSYL_0112570	TcSYL_0112570.t1	Molecular Function	GO:0004602	glutathione peroxidase activity
TcSYL_0112580	TcSYL_0112580.t1	Biological Process	GO:0006801	superoxide metabolic process
TcSYL_0112580	TcSYL_0112580.t1	Biological Process	GO:0055114	oxidation-reduction process
TcSYL_0112580	TcSYL_0112580.t1	Molecular Function	GO:0004784	superoxide dismutase activity
TcSYL_0112580	TcSYL_0112580.t1	Molecular Function	GO:0046872	metal ion binding
TcSYL_0112690	TcSYL_0112690.t1	Biological Process	GO:0006744	ubiquinone biosynthetic process
TcSYL_0112800	TcSYL_0112800.t1	Molecular Function	GO:0005524	ATP binding
TcSYL_0112810	TcSYL_0112810.t1	Biological Process	GO:0006511	ubiquitin-dependent protein catabolic process
TcSYL_0112870	TcSYL_0112870.t1	Molecular Function	GO:0003924	GTPase activity
TcSYL_0112870	TcSYL_0112870.t1	Molecular Function	GO:0005525	GTP binding
TcSYL_0112960	TcSYL_0112960.t1	Biological Process	GO:0030833	regulation of actin filament polymerization
TcSYL_0112960	TcSYL_0112960.t1	Biological Process	GO:0034314	Arp2/3 complex-mediated actin nucleation
TcSYL_0112960	TcSYL_0112960.t1	Cellular Component	GO:0005856	cytoskeleton
TcSYL_0112960	TcSYL_0112960.t1	Cellular Component	GO:0005885	Arp2/3 protein complex
TcSYL_0113260	TcSYL_0113260.t1	Cellular Component	GO:0005737	cytoplasm
TcSYL_0113260	TcSYL_0113260.t1	Cellular Component	GO:0005852	eukaryotic translation initiation factor 3 complex
TcSYL_0113260	TcSYL_0113260.t1	Molecular Function	GO:0003743	translation initiation factor activity
TcSYL_0113360	TcSYL_0113360.t1	Biological Process	GO:0046488	phosphatidylinositol metabolic process
TcSYL_0113360	TcSYL_0113360.t1	Molecular Function	GO:0016307	phosphatidylinositol phosphate kinase activity
TcSYL_0113450	TcSYL_0113450.t1	Molecular Function	GO:0005525	GTP binding
TcSYL_0113460	TcSYL_0113460.t1	Biological Process	GO:0006413	translational initiation
TcSYL_0113460	TcSYL_0113460.t1	Cellular Component	GO:0005737	cytoplasm
TcSYL_0113460	TcSYL_0113460.t1	Molecular Function	GO:0003723	RNA binding
TcSYL_0113460	TcSYL_0113460.t1	Molecular Function	GO:0003743	translation initiation factor activity
TcSYL_0113560	TcSYL_0113560.t1	Molecular Function	GO:0005488	binding
TcSYL_0113580	TcSYL_0113580.t1	Cellular Component	GO:0005622	intracellular
TcSYL_0113580	TcSYL_0113580.t1	Molecular Function	GO:0005525	GTP binding
TcSYL_0113860	TcSYL_0113860.t1	Molecular Function	GO:0003676	nucleic acid binding
TcSYL_0113860	TcSYL_0113860.t1	Molecular Function	GO:0004386	helicase activity
TcSYL_0113860	TcSYL_0113860.t1	Molecular Function	GO:0005524	ATP binding
TcSYL_0113900	TcSYL_0113900.t1	Biological Process	GO:0042256	mature ribosome assembly
TcSYL_0113900	TcSYL_0113900.t1	Molecular Function	GO:0043022	ribosome binding
TcSYL_0114030	TcSYL_0114030.t1	Molecular Function	GO:0005515	protein binding
TcSYL_0114640	TcSYL_0114640.t1	Molecular Function	GO:0005515	protein binding
TcSYL_0114750	TcSYL_0114750.t1	Molecular Function	GO:0003723	RNA binding
TcSYL_0114930	TcSYL_0114930.t1	Biological Process	GO:0008152	metabolic process
TcSYL_0114930	TcSYL_0114930.t1	Molecular Function	GO:0016787	hydrolase activity
TcSYL_0115140	TcSYL_0115140.t1	Biological Process	GO:0006412	translation
TcSYL_0115140	TcSYL_0115140.t1	Cellular Component	GO:0005622	intracellular
TcSYL_0115140	TcSYL_0115140.t1	Cellular Component	GO:0005840	ribosome
TcSYL_0115140	TcSYL_0115140.t1	Molecular Function	GO:0003735	structural constituent of ribosome
TcSYL_0115250	TcSYL_0115250.t1	Biological Process	GO:0065003	protein-containing complex assembly
TcSYL_0115250	TcSYL_0115250.t1	Cellular Component	GO:0005739	mitochondrion
TcSYL_0115410	TcSYL_0115410.t1	Biological Process	GO:0006412	translation
TcSYL_0115410	TcSYL_0115410.t1	Cellular Component	GO:0015934	large ribosomal subunit
TcSYL_0115410	TcSYL_0115410.t1	Molecular Function	GO:0003735	structural constituent of ribosome
TcSYL_0115430	TcSYL_0115430.t1	Molecular Function	GO:0008757	S-adenosylmethionine-dependent methyltransferase activity
TcSYL_0115730	TcSYL_0115730.t1	Molecular Function	GO:0005488	binding
TcSYL_0115750	TcSYL_0115750.t1	Biological Process	GO:0016192	vesicle-mediated transport
TcSYL_0115750	TcSYL_0115750.t1	Cellular Component	GO:0016020	membrane
TcSYL_0115920	TcSYL_0115920.t1	Molecular Function	GO:0003676	nucleic acid binding
TcSYL_0116050	TcSYL_0116050.t1	Biological Process	GO:0006368	transcription elongation from RNA polymerase II promoter
TcSYL_0116050	TcSYL_0116050.t1	Biological Process	GO:0016570	histone modification
TcSYL_0116050	TcSYL_0116050.t1	Cellular Component	GO:0016593	Cdc73/Paf1 complex
TcSYL_0116130	TcSYL_0116130.t1	Biological Process	GO:0032259	methylation
TcSYL_0116130	TcSYL_0116130.t1	Molecular Function	GO:0008168	methyltransferase activity
TcSYL_0116170	TcSYL_0116170.t1	Molecular Function	GO:0031072	heat shock protein binding
TcSYL_0116170	TcSYL_0116170.t1	Molecular Function	GO:0051082	unfolded protein binding
TcSYL_0116210	TcSYL_0116210.t1	Molecular Function	GO:0008641	ubiquitin-like modifier activating enzyme activity
TcSYL_0116220	TcSYL_0116220.t1	Molecular Function	GO:0008641	ubiquitin-like modifier activating enzyme activity
TcSYL_0116570	TcSYL_0116570.t1	Biological Process	GO:0008152	metabolic process
TcSYL_0116570	TcSYL_0116570.t1	Molecular Function	GO:0008168	methyltransferase activity
TcSYL_0116750	TcSYL_0116750.t1	Biological Process	GO:0006071	glycerol metabolic process
TcSYL_0116750	TcSYL_0116750.t1	Molecular Function	GO:0004371	glycerone kinase activity
TcSYL_0117100	TcSYL_0117100.t1	Biological Process	GO:0051276	chromosome organization
TcSYL_0117100	TcSYL_0117100.t1	Cellular Component	GO:0005694	chromosome
TcSYL_0117100	TcSYL_0117100.t1	Molecular Function	GO:0005515	protein binding
TcSYL_0117100	TcSYL_0117100.t1	Molecular Function	GO:0005524	ATP binding
TcSYL_0117650	TcSYL_0117650.t1	Cellular Component	GO:0016021	integral component of membrane
TcSYL_0117650	TcSYL_0117650.t1	Molecular Function	GO:0008963	phospho-N-acetylmuramoyl-pentapeptide-transferase activity
TcSYL_0117670	TcSYL_0117670.t1	Molecular Function	GO:0005515	protein binding
TcSYL_0117680	TcSYL_0117680.t1	Molecular Function	GO:0008168	methyltransferase activity
TcSYL_0118150	TcSYL_0118150.t1	Biological Process	GO:0032509	endosome transport via multivesicular body sorting pathway
TcSYL_0118150	TcSYL_0118150.t1	Cellular Component	GO:0000813	ESCRT I complex
TcSYL_0118210	TcSYL_0118210.t1	Molecular Function	GO:0003723	RNA binding
TcSYL_0118210	TcSYL_0118210.t1	Molecular Function	GO:0005488	binding
TcSYL_0118320	TcSYL_0118320.t1	Molecular Function	GO:0047429	nucleoside-triphosphate diphosphatase activity
TcSYL_0118400	TcSYL_0118400.t1	Biological Process	GO:0006412	translation
TcSYL_0118400	TcSYL_0118400.t1	Cellular Component	GO:0005622	intracellular
TcSYL_0118400	TcSYL_0118400.t1	Cellular Component	GO:0005840	ribosome
TcSYL_0118400	TcSYL_0118400.t1	Molecular Function	GO:0003735	structural constituent of ribosome
TcSYL_0118420	TcSYL_0118420.t1	Molecular Function	GO:0005515	protein binding
TcSYL_0118550	TcSYL_0118550.t1	Biological Process	GO:0008152	metabolic process
TcSYL_0118550	TcSYL_0118550.t1	Molecular Function	GO:0016787	hydrolase activity
TcSYL_0121540	TcSYL_0121540.t1	Biological Process	GO:0006468	protein phosphorylation
TcSYL_0121540	TcSYL_0121540.t1	Molecular Function	GO:0004672	protein kinase activity
TcSYL_0121540	TcSYL_0121540.t1	Molecular Function	GO:0005524	ATP binding
TcSYL_0121740	TcSYL_0121740.t1	Biological Process	GO:0006352	DNA-templated transcription, initiation
TcSYL_0121740	TcSYL_0121740.t1	Molecular Function	GO:0003677	DNA binding
TcSYL_0121900	TcSYL_0121900.t1	Molecular Function	GO:0005515	protein binding
TcSYL_0122170	TcSYL_0122170.t1	Molecular Function	GO:0005524	ATP binding
TcSYL_0122170	TcSYL_0122170.t1	Molecular Function	GO:0016887	ATPase activity
TcSYL_0122280	TcSYL_0122280.t1	Biological Process	GO:0008152	metabolic process
TcSYL_0122280	TcSYL_0122280.t1	Molecular Function	GO:0008168	methyltransferase activity
TcSYL_0122290	TcSYL_0122290.t1	Biological Process	GO:0005975	carbohydrate metabolic process
TcSYL_0122290	TcSYL_0122290.t1	Biological Process	GO:0006099	tricarboxylic acid cycle
TcSYL_0122290	TcSYL_0122290.t1	Biological Process	GO:0019752	carboxylic acid metabolic process
TcSYL_0122290	TcSYL_0122290.t1	Biological Process	GO:0055114	oxidation-reduction process
TcSYL_0122290	TcSYL_0122290.t1	Molecular Function	GO:0003824	catalytic activity
TcSYL_0122290	TcSYL_0122290.t1	Molecular Function	GO:0016491	oxidoreductase activity
TcSYL_0122290	TcSYL_0122290.t1	Molecular Function	GO:0016616	oxidoreductase activity, acting on the CH-OH group of donors, NAD or NADP as acceptor
TcSYL_0122290	TcSYL_0122290.t1	Molecular Function	GO:0030060	L-malate dehydrogenase activity
TcSYL_0122300	TcSYL_0122300.t1	Biological Process	GO:0007018	microtubule-based movement
TcSYL_0122300	TcSYL_0122300.t1	Molecular Function	GO:0003777	microtubule motor activity
TcSYL_0122300	TcSYL_0122300.t1	Molecular Function	GO:0005524	ATP binding
TcSYL_0122300	TcSYL_0122300.t1	Molecular Function	GO:0008017	microtubule binding
TcSYL_0122350	TcSYL_0122350.t1	Cellular Component	GO:0000786	nucleosome
TcSYL_0122350	TcSYL_0122350.t1	Molecular Function	GO:0003677	DNA binding
TcSYL_0122350	TcSYL_0122350.t1	Molecular Function	GO:0046982	protein heterodimerization activity
TcSYL_0123090	TcSYL_0123090.t1	Biological Process	GO:0006364	rRNA processing
TcSYL_0123090	TcSYL_0123090.t1	Molecular Function	GO:0003723	RNA binding
TcSYL_0123090	TcSYL_0123090.t1	Molecular Function	GO:0008168	methyltransferase activity
TcSYL_0123490	TcSYL_0123490.t1	Molecular Function	GO:0005515	protein binding
TcSYL_0123740	TcSYL_0123740.t1	Biological Process	GO:0006499	N-terminal protein myristoylation
TcSYL_0123740	TcSYL_0123740.t1	Molecular Function	GO:0004379	glycylpeptide N-tetradecanoyltransferase activity
TcSYL_0131150	TcSYL_0131150.t1	Biological Process	GO:0017013	protein flavinylation
TcSYL_0131380	TcSYL_0131380.t1	Cellular Component	GO:0008537	proteasome activator complex
TcSYL_0131400	TcSYL_0131400.t1	Molecular Function	GO:0005515	protein binding
TcSYL_0131660	TcSYL_0131660.t1	Molecular Function	GO:0005488	binding
TcSYL_0132400	TcSYL_0132400.t1	Biological Process	GO:0006412	translation
TcSYL_0132400	TcSYL_0132400.t1	Cellular Component	GO:0005840	ribosome
TcSYL_0132400	TcSYL_0132400.t1	Molecular Function	GO:0003735	structural constituent of ribosome
TcSYL_0132630	TcSYL_0132630.t1	Biological Process	GO:0008152	metabolic process
TcSYL_0132630	TcSYL_0132630.t1	Molecular Function	GO:0003824	catalytic activity
TcSYL_0132860	TcSYL_0132860.t1	Molecular Function	GO:0046872	metal ion binding
TcSYL_0137930	TcSYL_0137930.t1	Biological Process	GO:0006471	protein ADP-ribosylation
TcSYL_0137930	TcSYL_0137930.t1	Molecular Function	GO:0003950	NAD+ ADP-ribosyltransferase activity
TcSYL_0138250	TcSYL_0138250.t1	Molecular Function	GO:0005525	GTP binding
TcSYL_0138290	TcSYL_0138290.t1	Biological Process	GO:0034453	microtubule anchoring
TcSYL_0138290	TcSYL_0138290.t1	Cellular Component	GO:0005815	microtubule organizing center
TcSYL_0138290	TcSYL_0138290.t1	Molecular Function	GO:0005515	protein binding
TcSYL_0138310	TcSYL_0138310.t1	Biological Process	GO:0009116	nucleoside metabolic process
TcSYL_0138310	TcSYL_0138310.t1	Biological Process	GO:0009165	nucleotide biosynthetic process
TcSYL_0138310	TcSYL_0138310.t1	Molecular Function	GO:0000287	magnesium ion binding
TcSYL_0138310	TcSYL_0138310.t1	Molecular Function	GO:0004749	ribose phosphate diphosphokinase activity
TcSYL_0138580	TcSYL_0138580.t1	Biological Process	GO:0006457	protein folding
TcSYL_0138580	TcSYL_0138580.t1	Biological Process	GO:0006950	response to stress
TcSYL_0138580	TcSYL_0138580.t1	Molecular Function	GO:0005524	ATP binding
TcSYL_0138580	TcSYL_0138580.t1	Molecular Function	GO:0051082	unfolded protein binding
TcSYL_0138670	TcSYL_0138670.t1	Biological Process	GO:0006508	proteolysis
TcSYL_0138670	TcSYL_0138670.t1	Molecular Function	GO:0004181	metallocarboxypeptidase activity
TcSYL_0138850	TcSYL_0138850.t1	Molecular Function	GO:0005515	protein binding
TcSYL_0139160	TcSYL_0139160.t1	Biological Process	GO:0006308	DNA catabolic process
TcSYL_0139160	TcSYL_0139160.t1	Molecular Function	GO:0003676	nucleic acid binding
TcSYL_0139160	TcSYL_0139160.t1	Molecular Function	GO:0004519	endonuclease activity
TcSYL_0139160	TcSYL_0139160.t1	Molecular Function	GO:0016788	hydrolase activity, acting on ester bonds
TcSYL_0139210	TcSYL_0139210.t1	Biological Process	GO:0001522	pseudouridine synthesis
TcSYL_0139210	TcSYL_0139210.t1	Biological Process	GO:0009451	RNA modification
TcSYL_0139210	TcSYL_0139210.t1	Molecular Function	GO:0003723	RNA binding
TcSYL_0139210	TcSYL_0139210.t1	Molecular Function	GO:0009982	pseudouridine synthase activity
TcSYL_0139260	TcSYL_0139260.t1	Molecular Function	GO:0003924	GTPase activity
TcSYL_0139260	TcSYL_0139260.t1	Molecular Function	GO:0005525	GTP binding
TcSYL_0139450	TcSYL_0139450.t1	Biological Process	GO:0006506	GPI anchor biosynthetic process
TcSYL_0139450	TcSYL_0139450.t1	Cellular Component	GO:0016021	integral component of membrane
TcSYL_0139450	TcSYL_0139450.t1	Molecular Function	GO:0016758	transferase activity, transferring hexosyl groups
TcSYL_0139670	TcSYL_0139670.t1	Biological Process	GO:0006457	protein folding
TcSYL_0139670	TcSYL_0139670.t1	Molecular Function	GO:0005524	ATP binding
TcSYL_0139670	TcSYL_0139670.t1	Molecular Function	GO:0051082	unfolded protein binding
TcSYL_0139750	TcSYL_0139750.t1	Biological Process	GO:0006260	DNA replication
TcSYL_0139750	TcSYL_0139750.t1	Molecular Function	GO:0003677	DNA binding
TcSYL_0139750	TcSYL_0139750.t1	Molecular Function	GO:0005524	ATP binding
TcSYL_0139910	TcSYL_0139910.t1	Molecular Function	GO:0005524	ATP binding
TcSYL_0140060	TcSYL_0140060.t1	Biological Process	GO:0006081	cellular aldehyde metabolic process
TcSYL_0140060	TcSYL_0140060.t1	Biological Process	GO:0008152	metabolic process
TcSYL_0140060	TcSYL_0140060.t1	Biological Process	GO:0055114	oxidation-reduction process
TcSYL_0140060	TcSYL_0140060.t1	Molecular Function	GO:0016491	oxidoreductase activity
TcSYL_0140110	TcSYL_0140110.t1	Molecular Function	GO:0005515	protein binding
TcSYL_0140260	TcSYL_0140260.t1	Molecular Function	GO:0005524	ATP binding
TcSYL_0140350	TcSYL_0140350.t1	Biological Process	GO:0006597	spermine biosynthetic process
TcSYL_0140350	TcSYL_0140350.t1	Biological Process	GO:0008295	spermidine biosynthetic process
TcSYL_0140350	TcSYL_0140350.t1	Molecular Function	GO:0004014	adenosylmethionine decarboxylase activity
TcSYL_0140380	TcSYL_0140380.t1	Biological Process	GO:0006418	tRNA aminoacylation for protein translation
TcSYL_0140380	TcSYL_0140380.t1	Biological Process	GO:0006438	valyl-tRNA aminoacylation
TcSYL_0140380	TcSYL_0140380.t1	Cellular Component	GO:0005737	cytoplasm
TcSYL_0140380	TcSYL_0140380.t1	Molecular Function	GO:0000166	nucleotide binding
TcSYL_0140380	TcSYL_0140380.t1	Molecular Function	GO:0004812	aminoacyl-tRNA ligase activity
TcSYL_0140380	TcSYL_0140380.t1	Molecular Function	GO:0004832	valine-tRNA ligase activity
TcSYL_0140380	TcSYL_0140380.t1	Molecular Function	GO:0005524	ATP binding
TcSYL_0140390	TcSYL_0140390.t1	Biological Process	GO:0006418	tRNA aminoacylation for protein translation
TcSYL_0140390	TcSYL_0140390.t1	Molecular Function	GO:0000166	nucleotide binding
TcSYL_0140390	TcSYL_0140390.t1	Molecular Function	GO:0004812	aminoacyl-tRNA ligase activity
TcSYL_0140390	TcSYL_0140390.t1	Molecular Function	GO:0005524	ATP binding
TcSYL_0140400	TcSYL_0140400.t1	Biological Process	GO:0006418	tRNA aminoacylation for protein translation
TcSYL_0140400	TcSYL_0140400.t1	Molecular Function	GO:0000166	nucleotide binding
TcSYL_0140400	TcSYL_0140400.t1	Molecular Function	GO:0002161	aminoacyl-tRNA editing activity
TcSYL_0140400	TcSYL_0140400.t1	Molecular Function	GO:0004812	aminoacyl-tRNA ligase activity
TcSYL_0140400	TcSYL_0140400.t1	Molecular Function	GO:0005524	ATP binding
TcSYL_0140460	TcSYL_0140460.t1	Molecular Function	GO:0003676	nucleic acid binding
TcSYL_0140470	TcSYL_0140470.t1	Biological Process	GO:0015936	coenzyme A metabolic process
TcSYL_0140470	TcSYL_0140470.t1	Biological Process	GO:0055114	oxidation-reduction process
TcSYL_0140470	TcSYL_0140470.t1	Molecular Function	GO:0004420	hydroxymethylglutaryl-CoA reductase (NADPH) activity
TcSYL_0140470	TcSYL_0140470.t1	Molecular Function	GO:0016616	oxidoreductase activity, acting on the CH-OH group of donors, NAD or NADP as acceptor
TcSYL_0140470	TcSYL_0140470.t1	Molecular Function	GO:0050662	coenzyme binding
TcSYL_0140670	TcSYL_0140670.t1	Biological Process	GO:0006556	S-adenosylmethionine biosynthetic process
TcSYL_0140670	TcSYL_0140670.t1	Molecular Function	GO:0004478	methionine adenosyltransferase activity
TcSYL_0140680	TcSYL_0140680.t1	Biological Process	GO:0006556	S-adenosylmethionine biosynthetic process
TcSYL_0140680	TcSYL_0140680.t1	Molecular Function	GO:0004478	methionine adenosyltransferase activity
TcSYL_0140730	TcSYL_0140730.t1	Biological Process	GO:0015986	ATP synthesis coupled proton transport
TcSYL_0140750	TcSYL_0140750.t1	Biological Process	GO:0000079	regulation of cyclin-dependent protein serine/threonine kinase activity
TcSYL_0140750	TcSYL_0140750.t1	Molecular Function	GO:0019901	protein kinase binding
TcSYL_0141820	TcSYL_0141820.t1	Biological Process	GO:0005975	carbohydrate metabolic process
TcSYL_0141820	TcSYL_0141820.t1	Biological Process	GO:0009298	GDP-mannose biosynthetic process
TcSYL_0141820	TcSYL_0141820.t1	Molecular Function	GO:0004476	mannose-6-phosphate isomerase activity
TcSYL_0141820	TcSYL_0141820.t1	Molecular Function	GO:0008270	zinc ion binding
TcSYL_0141830	TcSYL_0141830.t1	Molecular Function	GO:0005096	GTPase activator activity
TcSYL_0142620	TcSYL_0142620.t1	Biological Process	GO:0006886	intracellular protein transport
TcSYL_0142620	TcSYL_0142620.t1	Molecular Function	GO:0005488	binding
TcSYL_0142620	TcSYL_0142620.t1	Molecular Function	GO:0008536	Ran GTPase binding
TcSYL_0142680	TcSYL_0142680.t1	Molecular Function	GO:0005524	ATP binding
TcSYL_0142770	TcSYL_0142770.t1	Biological Process	GO:0006432	phenylalanyl-tRNA aminoacylation
TcSYL_0142770	TcSYL_0142770.t1	Biological Process	GO:0043039	tRNA aminoacylation
TcSYL_0142770	TcSYL_0142770.t1	Cellular Component	GO:0005737	cytoplasm
TcSYL_0142770	TcSYL_0142770.t1	Molecular Function	GO:0000049	tRNA binding
TcSYL_0142770	TcSYL_0142770.t1	Molecular Function	GO:0000166	nucleotide binding
TcSYL_0142770	TcSYL_0142770.t1	Molecular Function	GO:0004812	aminoacyl-tRNA ligase activity
TcSYL_0142770	TcSYL_0142770.t1	Molecular Function	GO:0004826	phenylalanine-tRNA ligase activity
TcSYL_0142770	TcSYL_0142770.t1	Molecular Function	GO:0005524	ATP binding
TcSYL_0142830	TcSYL_0142830.t1	Molecular Function	GO:0003824	catalytic activity
TcSYL_0142830	TcSYL_0142830.t1	Molecular Function	GO:0050662	coenzyme binding
TcSYL_0142850	TcSYL_0142850.t1	Cellular Component	GO:0005622	intracellular
TcSYL_0142850	TcSYL_0142850.t1	Molecular Function	GO:0003723	RNA binding
TcSYL_0142850	TcSYL_0142850.t1	Molecular Function	GO:0019843	rRNA binding
TcSYL_0142880	TcSYL_0142880.t1	Molecular Function	GO:0005509	calcium ion binding
TcSYL_0145170	TcSYL_0145170.t1	Cellular Component	GO:0005634	nucleus
TcSYL_0145210	TcSYL_0145210.t1	Biological Process	GO:0006913	nucleocytoplasmic transport
TcSYL_0145210	TcSYL_0145210.t1	Molecular Function	GO:0003924	GTPase activity
TcSYL_0145210	TcSYL_0145210.t1	Molecular Function	GO:0005525	GTP binding
TcSYL_0146040	TcSYL_0146040.t1	Molecular Function	GO:0005515	protein binding
TcSYL_0146130	TcSYL_0146130.t1	Biological Process	GO:0030001	metal ion transport
TcSYL_0146130	TcSYL_0146130.t1	Biological Process	GO:0055085	transmembrane transport
TcSYL_0146130	TcSYL_0146130.t1	Cellular Component	GO:0016020	membrane
TcSYL_0146130	TcSYL_0146130.t1	Molecular Function	GO:0046873	metal ion transmembrane transporter activity
TcSYL_0146630	TcSYL_0146630.t1	Molecular Function	GO:0003824	catalytic activity
TcSYL_0146950	TcSYL_0146950.t1	Molecular Function	GO:0005515	protein binding
TcSYL_0147320	TcSYL_0147320.t1	Biological Process	GO:0006821	chloride transport
TcSYL_0147320	TcSYL_0147320.t1	Biological Process	GO:0055085	transmembrane transport
TcSYL_0147320	TcSYL_0147320.t1	Cellular Component	GO:0016020	membrane
TcSYL_0147320	TcSYL_0147320.t1	Molecular Function	GO:0005247	voltage-gated chloride channel activity
TcSYL_0147520	TcSYL_0147520.t1	Biological Process	GO:0006468	protein phosphorylation
TcSYL_0147520	TcSYL_0147520.t1	Molecular Function	GO:0004672	protein kinase activity
TcSYL_0147520	TcSYL_0147520.t1	Molecular Function	GO:0005524	ATP binding
TcSYL_0147750	TcSYL_0147750.t1	Biological Process	GO:0006468	protein phosphorylation
TcSYL_0147750	TcSYL_0147750.t1	Molecular Function	GO:0004672	protein kinase activity
TcSYL_0147750	TcSYL_0147750.t1	Molecular Function	GO:0005524	ATP binding
TcSYL_0147760	TcSYL_0147760.t1	Biological Process	GO:0051260	protein homooligomerization
TcSYL_0156520	TcSYL_0156520.t1	Biological Process	GO:0006412	translation
TcSYL_0156520	TcSYL_0156520.t1	Cellular Component	GO:0005622	intracellular
TcSYL_0156520	TcSYL_0156520.t1	Cellular Component	GO:0005840	ribosome
TcSYL_0156520	TcSYL_0156520.t1	Molecular Function	GO:0003735	structural constituent of ribosome
TcSYL_0156580	TcSYL_0156580.t1	Molecular Function	GO:0005515	protein binding
TcSYL_0156650	TcSYL_0156650.t1	Molecular Function	GO:0005515	protein binding
TcSYL_0157160	TcSYL_0157160.t1	Molecular Function	GO:0005515	protein binding
TcSYL_0157980	TcSYL_0157980.t1	Cellular Component	GO:0016021	integral component of membrane
TcSYL_0159500	TcSYL_0159500.t1	Biological Process	GO:0006164	purine nucleotide biosynthetic process
TcSYL_0159500	TcSYL_0159500.t1	Biological Process	GO:0055114	oxidation-reduction process
TcSYL_0159500	TcSYL_0159500.t1	Molecular Function	GO:0003824	catalytic activity
TcSYL_0159500	TcSYL_0159500.t1	Molecular Function	GO:0003938	IMP dehydrogenase activity
TcSYL_0159610	TcSYL_0159610.t1	Biological Process	GO:0008152	metabolic process
TcSYL_0159610	TcSYL_0159610.t1	Molecular Function	GO:0016746	transferase activity, transferring acyl groups
TcSYL_0159740	TcSYL_0159740.t1	Biological Process	GO:0007018	microtubule-based movement
TcSYL_0159740	TcSYL_0159740.t1	Molecular Function	GO:0003777	microtubule motor activity
TcSYL_0159740	TcSYL_0159740.t1	Molecular Function	GO:0005524	ATP binding
TcSYL_0159740	TcSYL_0159740.t1	Molecular Function	GO:0008017	microtubule binding
TcSYL_0159950	TcSYL_0159950.t1	Biological Process	GO:0055114	oxidation-reduction process
TcSYL_0159950	TcSYL_0159950.t1	Molecular Function	GO:0016491	oxidoreductase activity
TcSYL_0159950	TcSYL_0159950.t1	Molecular Function	GO:0050660	flavin adenine dinucleotide binding
TcSYL_0159950	TcSYL_0159950.t1	Molecular Function	GO:0071949	FAD binding
TcSYL_0159960	TcSYL_0159960.t1	Molecular Function	GO:0005488	binding
TcSYL_0159980	TcSYL_0159980.t1	Molecular Function	GO:0008270	zinc ion binding
TcSYL_0162500	TcSYL_0162500.t1	Cellular Component	GO:0016020	membrane
TcSYL_0162540	TcSYL_0162540.t1	Molecular Function	GO:0005524	ATP binding
TcSYL_0163070	TcSYL_0163070.t1	Biological Process	GO:0009116	nucleoside metabolic process
TcSYL_0163070	TcSYL_0163070.t1	Molecular Function	GO:0003824	catalytic activity
TcSYL_0163540	TcSYL_0163540.t1	Molecular Function	GO:0010181	FMN binding
TcSYL_0163580	TcSYL_0163580.t1	Molecular Function	GO:0005515	protein binding
TcSYL_0164140	TcSYL_0164140.t1	Molecular Function	GO:0016787	hydrolase activity
TcSYL_0164650	TcSYL_0164650.t1	Biological Process	GO:0019752	carboxylic acid metabolic process
TcSYL_0164650	TcSYL_0164650.t1	Molecular Function	GO:0016831	carboxy-lyase activity
TcSYL_0164650	TcSYL_0164650.t1	Molecular Function	GO:0030170	pyridoxal phosphate binding
TcSYL_0164780	TcSYL_0164780.t1	Biological Process	GO:0016125	sterol metabolic process
TcSYL_0164780	TcSYL_0164780.t1	Cellular Component	GO:0016021	integral component of membrane
TcSYL_0164780	TcSYL_0164780.t1	Molecular Function	GO:0047750	cholestenol delta-isomerase activity
TcSYL_0164950	TcSYL_0164950.t1	Molecular Function	GO:0005515	protein binding
TcSYL_0165520	TcSYL_0165520.t1	Biological Process	GO:0005975	carbohydrate metabolic process
TcSYL_0166630	TcSYL_0166630.t1	Molecular Function	GO:0003924	GTPase activity
TcSYL_0166870	TcSYL_0166870.t1	Biological Process	GO:0055114	oxidation-reduction process
TcSYL_0166870	TcSYL_0166870.t1	Molecular Function	GO:0016491	oxidoreductase activity
TcSYL_0166870	TcSYL_0166870.t1	Molecular Function	GO:0050660	flavin adenine dinucleotide binding
TcSYL_0166870	TcSYL_0166870.t1	Molecular Function	GO:0071949	FAD binding
TcSYL_0166920	TcSYL_0166920.t1	Biological Process	GO:0055114	oxidation-reduction process
TcSYL_0166920	TcSYL_0166920.t1	Molecular Function	GO:0016491	oxidoreductase activity
TcSYL_0166920	TcSYL_0166920.t1	Molecular Function	GO:0050661	NADP binding
TcSYL_0166920	TcSYL_0166920.t1	Molecular Function	GO:0051287	NAD binding
TcSYL_0167060	TcSYL_0167060.t1	Cellular Component	GO:0016021	integral component of membrane
TcSYL_0167080	TcSYL_0167080.t1	Molecular Function	GO:0003824	catalytic activity
TcSYL_0168900	TcSYL_0168900.t1	Biological Process	GO:0006412	translation
TcSYL_0168900	TcSYL_0168900.t1	Cellular Component	GO:0005622	intracellular
TcSYL_0168900	TcSYL_0168900.t1	Cellular Component	GO:0005840	ribosome
TcSYL_0168900	TcSYL_0168900.t1	Molecular Function	GO:0003735	structural constituent of ribosome
TcSYL_0169000	TcSYL_0169000.t1	Biological Process	GO:0006265	DNA topological change
TcSYL_0169000	TcSYL_0169000.t1	Molecular Function	GO:0003677	DNA binding
TcSYL_0169000	TcSYL_0169000.t1	Molecular Function	GO:0003916	DNA topoisomerase activity
TcSYL_0169050	TcSYL_0169050.t1	Biological Process	GO:0006468	protein phosphorylation
TcSYL_0169050	TcSYL_0169050.t1	Molecular Function	GO:0004672	protein kinase activity
TcSYL_0169050	TcSYL_0169050.t1	Molecular Function	GO:0005524	ATP binding
TcSYL_0169060	TcSYL_0169060.t1	Molecular Function	GO:0005515	protein binding
TcSYL_0169080	TcSYL_0169080.t1	Molecular Function	GO:0005488	binding
TcSYL_0169160	TcSYL_0169160.t1	Molecular Function	GO:0005509	calcium ion binding
TcSYL_0169170	TcSYL_0169170.t1	Biological Process	GO:0055114	oxidation-reduction process
TcSYL_0169170	TcSYL_0169170.t1	Molecular Function	GO:0016627	oxidoreductase activity, acting on the CH-CH group of donors
TcSYL_0169170	TcSYL_0169170.t1	Molecular Function	GO:0050660	flavin adenine dinucleotide binding
TcSYL_0170380	TcSYL_0170380.t1	Molecular Function	GO:0005524	ATP binding
TcSYL_0170380	TcSYL_0170380.t1	Molecular Function	GO:0016887	ATPase activity
TcSYL_0170410	TcSYL_0170410.t1	Biological Process	GO:0015991	ATP hydrolysis coupled proton transport
TcSYL_0170410	TcSYL_0170410.t1	Cellular Component	GO:0033177	proton-transporting two-sector ATPase complex, proton-transporting domain
TcSYL_0170410	TcSYL_0170410.t1	Molecular Function	GO:0015078	proton transmembrane transporter activity
TcSYL_0170670	TcSYL_0170670.t1	Biological Process	GO:0009116	nucleoside metabolic process
TcSYL_0170820	TcSYL_0170820.t1	Molecular Function	GO:0005515	protein binding
TcSYL_0171030	TcSYL_0171030.t1	Biological Process	GO:0006298	mismatch repair
TcSYL_0171030	TcSYL_0171030.t1	Molecular Function	GO:0005524	ATP binding
TcSYL_0171030	TcSYL_0171030.t1	Molecular Function	GO:0030983	mismatched DNA binding
TcSYL_0171070	TcSYL_0171070.t1	Molecular Function	GO:0002161	aminoacyl-tRNA editing activity
TcSYL_0171190	TcSYL_0171190.t1	Biological Process	GO:0006457	protein folding
TcSYL_0171190	TcSYL_0171190.t1	Molecular Function	GO:0005524	ATP binding
TcSYL_0171190	TcSYL_0171190.t1	Molecular Function	GO:0051082	unfolded protein binding
TcSYL_0172810	TcSYL_0172810.t1	Molecular Function	GO:0005515	protein binding
TcSYL_0174440	TcSYL_0174440.t1	Cellular Component	GO:0016020	membrane
TcSYL_0174440	TcSYL_0174440.t1	Molecular Function	GO:0004571	mannosyl-oligosaccharide 1,2-alpha-mannosidase activity
TcSYL_0174440	TcSYL_0174440.t1	Molecular Function	GO:0005509	calcium ion binding
TcSYL_0174840	TcSYL_0174840.t1	Biological Process	GO:0006099	tricarboxylic acid cycle
TcSYL_0174840	TcSYL_0174840.t1	Biological Process	GO:0055114	oxidation-reduction process
TcSYL_0174840	TcSYL_0174840.t1	Molecular Function	GO:0009055	electron transfer activity
TcSYL_0174840	TcSYL_0174840.t1	Molecular Function	GO:0016491	oxidoreductase activity
TcSYL_0174840	TcSYL_0174840.t1	Molecular Function	GO:0051536	iron-sulfur cluster binding
TcSYL_0178120	TcSYL_0178120.t1	Biological Process	GO:0015991	ATP hydrolysis coupled proton transport
TcSYL_0178120	TcSYL_0178120.t1	Biological Process	GO:0034220	ion transmembrane transport
TcSYL_0178120	TcSYL_0178120.t1	Cellular Component	GO:0033180	proton-transporting V-type ATPase, V1 domain
TcSYL_0178120	TcSYL_0178120.t1	Molecular Function	GO:0046961	proton-transporting ATPase activity, rotational mechanism
TcSYL_0178540	TcSYL_0178540.t1	Cellular Component	GO:0016021	integral component of membrane
TcSYL_0178540	TcSYL_0178540.t1	Molecular Function	GO:0016765	transferase activity, transferring alkyl or aryl (other than methyl) groups
TcSYL_0178620	TcSYL_0178620.t1	Biological Process	GO:0006139	nucleobase-containing compound metabolic process
TcSYL_0178620	TcSYL_0178620.t1	Molecular Function	GO:0003676	nucleic acid binding
TcSYL_0178620	TcSYL_0178620.t1	Molecular Function	GO:0003677	DNA binding
TcSYL_0178620	TcSYL_0178620.t1	Molecular Function	GO:0004003	ATP-dependent DNA helicase activity
TcSYL_0178620	TcSYL_0178620.t1	Molecular Function	GO:0005524	ATP binding
TcSYL_0178620	TcSYL_0178620.t1	Molecular Function	GO:0008026	ATP-dependent helicase activity
TcSYL_0178620	TcSYL_0178620.t1	Molecular Function	GO:0016818	hydrolase activity, acting on acid anhydrides, in phosphorus-containing anhydrides
TcSYL_0178630	TcSYL_0178630.t1	Molecular Function	GO:0003677	DNA binding
TcSYL_0178630	TcSYL_0178630.t1	Molecular Function	GO:0004003	ATP-dependent DNA helicase activity
TcSYL_0178630	TcSYL_0178630.t1	Molecular Function	GO:0005524	ATP binding
TcSYL_0179130	TcSYL_0179130.t1	Molecular Function	GO:0005096	GTPase activator activity
TcSYL_0179190	TcSYL_0179190.t1	Molecular Function	GO:0003676	nucleic acid binding
TcSYL_0179260	TcSYL_0179260.t1	Biological Process	GO:0042254	ribosome biogenesis
TcSYL_0179260	TcSYL_0179260.t1	Cellular Component	GO:0005634	nucleus
TcSYL_0179280	TcSYL_0179280.t1	Molecular Function	GO:0003677	DNA binding
TcSYL_0179670	TcSYL_0179670.t1	Molecular Function	GO:0005515	protein binding
TcSYL_0179860	TcSYL_0179860.t1	Molecular Function	GO:0003676	nucleic acid binding
TcSYL_0179860	TcSYL_0179860.t1	Molecular Function	GO:0005524	ATP binding
TcSYL_0179900	TcSYL_0179900.t1	Biological Process	GO:0006629	lipid metabolic process
TcSYL_0179900	TcSYL_0179900.t1	Molecular Function	GO:0008081	phosphoric diester hydrolase activity
TcSYL_0180240	TcSYL_0180240.t1	Biological Process	GO:0006412	translation
TcSYL_0180240	TcSYL_0180240.t1	Cellular Component	GO:0005622	intracellular
TcSYL_0180240	TcSYL_0180240.t1	Cellular Component	GO:0005840	ribosome
TcSYL_0180240	TcSYL_0180240.t1	Molecular Function	GO:0003735	structural constituent of ribosome
TcSYL_0180790	TcSYL_0180790.t1	Molecular Function	GO:0005515	protein binding
TcSYL_0180910	TcSYL_0180910.t1	Biological Process	GO:0006470	protein dephosphorylation
TcSYL_0180910	TcSYL_0180910.t1	Molecular Function	GO:0004725	protein tyrosine phosphatase activity
TcSYL_0180910	TcSYL_0180910.t1	Molecular Function	GO:0008239	dipeptidyl-peptidase activity
TcSYL_0180910	TcSYL_0180910.t1	Molecular Function	GO:0016787	hydrolase activity
TcSYL_0180940	TcSYL_0180940.t1	Biological Process	GO:0030001	metal ion transport
TcSYL_0180940	TcSYL_0180940.t1	Biological Process	GO:0055085	transmembrane transport
TcSYL_0180940	TcSYL_0180940.t1	Cellular Component	GO:0016020	membrane
TcSYL_0180940	TcSYL_0180940.t1	Molecular Function	GO:0046873	metal ion transmembrane transporter activity
TcSYL_0181360	TcSYL_0181360.t1	Biological Process	GO:0006270	DNA replication initiation
TcSYL_0181360	TcSYL_0181360.t1	Molecular Function	GO:0003677	DNA binding
TcSYL_0181360	TcSYL_0181360.t1	Molecular Function	GO:0005524	ATP binding
TcSYL_0181400	TcSYL_0181400.t1	Biological Process	GO:0008152	metabolic process
TcSYL_0181400	TcSYL_0181400.t1	Molecular Function	GO:0016746	transferase activity, transferring acyl groups
TcSYL_0182010	TcSYL_0182010.t1	Molecular Function	GO:0005488	binding
TcSYL_0182120	TcSYL_0182120.t1	Molecular Function	GO:0005515	protein binding
TcSYL_0182130	TcSYL_0182130.t1	Molecular Function	GO:0005515	protein binding
TcSYL_0182200	TcSYL_0182200.t1	Biological Process	GO:0006886	intracellular protein transport
TcSYL_0182200	TcSYL_0182200.t1	Biological Process	GO:0016192	vesicle-mediated transport
TcSYL_0182200	TcSYL_0182200.t1	Cellular Component	GO:0030126	COPI vesicle coat
TcSYL_0182200	TcSYL_0182200.t1	Molecular Function	GO:0005198	structural molecule activity
TcSYL_0182200	TcSYL_0182200.t1	Molecular Function	GO:0005488	binding
TcSYL_0182330	TcSYL_0182330.t1	Biological Process	GO:0006784	heme a biosynthetic process
TcSYL_0182330	TcSYL_0182330.t1	Biological Process	GO:0055114	oxidation-reduction process
TcSYL_0182330	TcSYL_0182330.t1	Cellular Component	GO:0016021	integral component of membrane
TcSYL_0182330	TcSYL_0182330.t1	Molecular Function	GO:0016627	oxidoreductase activity, acting on the CH-CH group of donors
TcSYL_0182560	TcSYL_0182560.t1	Biological Process	GO:0000226	microtubule cytoskeleton organization
TcSYL_0182560	TcSYL_0182560.t1	Biological Process	GO:0007020	microtubule nucleation
TcSYL_0182560	TcSYL_0182560.t1	Cellular Component	GO:0000922	spindle pole
TcSYL_0182560	TcSYL_0182560.t1	Cellular Component	GO:0005815	microtubule organizing center
TcSYL_0182560	TcSYL_0182560.t1	Molecular Function	GO:0043015	gamma-tubulin binding
TcSYL_0184900	TcSYL_0184900.t1	Molecular Function	GO:0009055	electron transfer activity
TcSYL_0184900	TcSYL_0184900.t1	Molecular Function	GO:0050660	flavin adenine dinucleotide binding
TcSYL_0188160	TcSYL_0188160.t1	Molecular Function	GO:0005515	protein binding
TcSYL_0188380	TcSYL_0188380.t1	Biological Process	GO:0006351	transcription, DNA-templated
TcSYL_0188380	TcSYL_0188380.t1	Molecular Function	GO:0003677	DNA binding
TcSYL_0188380	TcSYL_0188380.t1	Molecular Function	GO:0003899	DNA-directed 5'-3' RNA polymerase activity
TcSYL_0188390	TcSYL_0188390.t1	Biological Process	GO:0006351	transcription, DNA-templated
TcSYL_0188390	TcSYL_0188390.t1	Molecular Function	GO:0003677	DNA binding
TcSYL_0188390	TcSYL_0188390.t1	Molecular Function	GO:0003899	DNA-directed 5'-3' RNA polymerase activity
TcSYL_0188910	TcSYL_0188910.t1	Molecular Function	GO:0016757	transferase activity, transferring glycosyl groups
TcSYL_0189180	TcSYL_0189180.t1	Biological Process	GO:0000413	protein peptidyl-prolyl isomerization
TcSYL_0189180	TcSYL_0189180.t1	Molecular Function	GO:0003755	peptidyl-prolyl cis-trans isomerase activity
TcSYL_0189230	TcSYL_0189230.t1	Cellular Component	GO:0016020	membrane
TcSYL_0191670	TcSYL_0191670.t1	Biological Process	GO:0045454	cell redox homeostasis
TcSYL_0191670	TcSYL_0191670.t1	Molecular Function	GO:0009055	electron transfer activity
TcSYL_0191670	TcSYL_0191670.t1	Molecular Function	GO:0015035	protein disulfide oxidoreductase activity
TcSYL_0195590	TcSYL_0195590.t1	Biological Process	GO:0006468	protein phosphorylation
TcSYL_0195590	TcSYL_0195590.t1	Molecular Function	GO:0004672	protein kinase activity
TcSYL_0195590	TcSYL_0195590.t1	Molecular Function	GO:0005524	ATP binding
TcSYL_0196060	TcSYL_0196060.t1	Molecular Function	GO:0005509	calcium ion binding
TcSYL_0196390	TcSYL_0196390.t1	Molecular Function	GO:0005515	protein binding
TcSYL_0196510	TcSYL_0196510.t1	Biological Process	GO:0042254	ribosome biogenesis
TcSYL_0196820	TcSYL_0196820.t1	Molecular Function	GO:0003676	nucleic acid binding
TcSYL_0196820	TcSYL_0196820.t1	Molecular Function	GO:0005524	ATP binding
TcSYL_0201780	TcSYL_0201780.t1	Molecular Function	GO:0000049	tRNA binding
TcSYL_0201940	TcSYL_0201940.t1	Biological Process	GO:0006526	arginine biosynthetic process
TcSYL_0201940	TcSYL_0201940.t1	Biological Process	GO:0008152	metabolic process
TcSYL_0201940	TcSYL_0201940.t1	Cellular Component	GO:0005737	cytoplasm
TcSYL_0201940	TcSYL_0201940.t1	Molecular Function	GO:0008777	acetylornithine deacetylase activity
TcSYL_0201940	TcSYL_0201940.t1	Molecular Function	GO:0016787	hydrolase activity
TcSYL_0202100	TcSYL_0202100.t1	Molecular Function	GO:0003824	catalytic activity
TcSYL_0202130	TcSYL_0202130.t1	Biological Process	GO:0006468	protein phosphorylation
TcSYL_0202130	TcSYL_0202130.t1	Molecular Function	GO:0004672	protein kinase activity
TcSYL_0202130	TcSYL_0202130.t1	Molecular Function	GO:0005524	ATP binding
TcSYL_0202150	TcSYL_0202150.t1	Molecular Function	GO:0005509	calcium ion binding
TcSYL_0202150	TcSYL_0202150.t1	Molecular Function	GO:0035091	phosphatidylinositol binding
TcSYL_0202360	TcSYL_0202360.t1	Biological Process	GO:0006418	tRNA aminoacylation for protein translation
TcSYL_0202360	TcSYL_0202360.t1	Molecular Function	GO:0000166	nucleotide binding
TcSYL_0202360	TcSYL_0202360.t1	Molecular Function	GO:0004812	aminoacyl-tRNA ligase activity
TcSYL_0202360	TcSYL_0202360.t1	Molecular Function	GO:0005524	ATP binding
TcSYL_0202580	TcSYL_0202580.t1	Biological Process	GO:0042254	ribosome biogenesis
TcSYL_0202580	TcSYL_0202580.t1	Cellular Component	GO:0005634	nucleus
TcSYL_0203240	TcSYL_0203240.t1	Molecular Function	GO:0003824	catalytic activity
TcSYL_0203240	TcSYL_0203240.t1	Molecular Function	GO:0046872	metal ion binding
TcSYL_0203290	TcSYL_0203290.t1	Molecular Function	GO:0005515	protein binding

## Sheet: UP-EP
Gene ID	Transcript ID(s)	Ontology	GO ID	GO Term Name
TcSYL_0000150	TcSYL_0000150.t1	Cellular Component	GO:0031514	motile cilium
TcSYL_0000150	TcSYL_0000150.t1	Molecular Function	GO:0005516	calmodulin binding
TcSYL_0000460	TcSYL_0000460.t1	Cellular Component	GO:0016020	membrane
TcSYL_0000500	TcSYL_0000500.t1	Molecular Function	GO:0003676	nucleic acid binding
TcSYL_0000510	TcSYL_0000510.t1	Molecular Function	GO:0003676	nucleic acid binding
TcSYL_0000820	TcSYL_0000820.t1	Molecular Function	GO:0003755	peptidyl-prolyl cis-trans isomerase activity
TcSYL_0000890	TcSYL_0000890.t1	Biological Process	GO:0006468	protein phosphorylation
TcSYL_0000890	TcSYL_0000890.t1	Molecular Function	GO:0004672	protein kinase activity
TcSYL_0000890	TcSYL_0000890.t1	Molecular Function	GO:0005524	ATP binding
TcSYL_0000960	TcSYL_0000960.t1	Biological Process	GO:0006096	glycolytic process
TcSYL_0000960	TcSYL_0000960.t1	Molecular Function	GO:0003872	6-phosphofructokinase activity
TcSYL_0001000	TcSYL_0001000.t1	Biological Process	GO:0006412	translation
TcSYL_0001000	TcSYL_0001000.t1	Cellular Component	GO:0005622	intracellular
TcSYL_0001000	TcSYL_0001000.t1	Cellular Component	GO:0005840	ribosome
TcSYL_0001000	TcSYL_0001000.t1	Molecular Function	GO:0003735	structural constituent of ribosome
TcSYL_0001030	TcSYL_0001030.t1	Biological Process	GO:0007165	signal transduction
TcSYL_0001030	TcSYL_0001030.t1	Molecular Function	GO:0004114	3',5'-cyclic-nucleotide phosphodiesterase activity
TcSYL_0001040	TcSYL_0001040.t1	Biological Process	GO:0007018	microtubule-based movement
TcSYL_0001040	TcSYL_0001040.t1	Molecular Function	GO:0003777	microtubule motor activity
TcSYL_0001040	TcSYL_0001040.t1	Molecular Function	GO:0005524	ATP binding
TcSYL_0001040	TcSYL_0001040.t1	Molecular Function	GO:0008017	microtubule binding
TcSYL_0001050	TcSYL_0001050.t1	Biological Process	GO:0007018	microtubule-based movement
TcSYL_0001050	TcSYL_0001050.t1	Molecular Function	GO:0003777	microtubule motor activity
TcSYL_0001050	TcSYL_0001050.t1	Molecular Function	GO:0005524	ATP binding
TcSYL_0001050	TcSYL_0001050.t1	Molecular Function	GO:0008017	microtubule binding
TcSYL_0001280	TcSYL_0001280.t1	Molecular Function	GO:0005515	protein binding
TcSYL_0001350	TcSYL_0001350.t1	Molecular Function	GO:0016836	hydro-lyase activity
TcSYL_0001390	TcSYL_0001390.t1	Biological Process	GO:0006412	translation
TcSYL_0001390	TcSYL_0001390.t1	Cellular Component	GO:0005622	intracellular
TcSYL_0001390	TcSYL_0001390.t1	Cellular Component	GO:0005840	ribosome
TcSYL_0001390	TcSYL_0001390.t1	Molecular Function	GO:0003735	structural constituent of ribosome
TcSYL_0001420	TcSYL_0001420.t1	Biological Process	GO:0008152	metabolic process
TcSYL_0001420	TcSYL_0001420.t1	Biological Process	GO:0055114	oxidation-reduction process
TcSYL_0001420	TcSYL_0001420.t1	Molecular Function	GO:0016491	oxidoreductase activity
TcSYL_0001490	TcSYL_0001490.t1	Molecular Function	GO:0005515	protein binding
TcSYL_0001610	TcSYL_0001610.t1	Biological Process	GO:0006412	translation
TcSYL_0001610	TcSYL_0001610.t1	Cellular Component	GO:0005840	ribosome
TcSYL_0001610	TcSYL_0001610.t1	Molecular Function	GO:0003735	structural constituent of ribosome
TcSYL_0001930	TcSYL_0001930.t1	Molecular Function	GO:0005524	ATP binding
TcSYL_0001930	TcSYL_0001930.t1	Molecular Function	GO:0016887	ATPase activity
TcSYL_0003200	TcSYL_0003200.t1	Biological Process	GO:0006383	transcription by RNA polymerase III
TcSYL_0003200	TcSYL_0003200.t1	Cellular Component	GO:0005666	RNA polymerase III complex
TcSYL_0003220	TcSYL_0003220.t1	Molecular Function	GO:0016746	transferase activity, transferring acyl groups
TcSYL_0003250	TcSYL_0003250.t1	Biological Process	GO:0006629	lipid metabolic process
TcSYL_0003430	TcSYL_0003430.t1	Biological Process	GO:0055114	oxidation-reduction process
TcSYL_0003430	TcSYL_0003430.t1	Molecular Function	GO:0016491	oxidoreductase activity
TcSYL_0003830	TcSYL_0003830.t1	Biological Process	GO:0006457	protein folding
TcSYL_0003830	TcSYL_0003830.t1	Biological Process	GO:0006950	response to stress
TcSYL_0003830	TcSYL_0003830.t1	Molecular Function	GO:0005524	ATP binding
TcSYL_0003830	TcSYL_0003830.t1	Molecular Function	GO:0051082	unfolded protein binding
TcSYL_0004100	TcSYL_0004100.t1	Biological Process	GO:0006817	phosphate ion transport
TcSYL_0004100	TcSYL_0004100.t1	Cellular Component	GO:0016020	membrane
TcSYL_0004100	TcSYL_0004100.t1	Molecular Function	GO:0005315	inorganic phosphate transmembrane transporter activity
TcSYL_0004130	TcSYL_0004130.t1	Molecular Function	GO:0005524	ATP binding
TcSYL_0004130	TcSYL_0004130.t1	Molecular Function	GO:0016887	ATPase activity
TcSYL_0004150	TcSYL_0004150.t1	Molecular Function	GO:0005524	ATP binding
TcSYL_0004150	TcSYL_0004150.t1	Molecular Function	GO:0016887	ATPase activity
TcSYL_0004300	TcSYL_0004300.t1	Molecular Function	GO:0003676	nucleic acid binding
TcSYL_0004920	TcSYL_0004920.t1	Biological Process	GO:0006396	RNA processing
TcSYL_0004920	TcSYL_0004920.t1	Molecular Function	GO:0005515	protein binding
TcSYL_0004940	TcSYL_0004940.t1	Molecular Function	GO:0005525	GTP binding
TcSYL_0005100	TcSYL_0005100.t1	Molecular Function	GO:0005524	ATP binding
TcSYL_0005130	TcSYL_0005130.t1	Molecular Function	GO:0005488	binding
TcSYL_0005150	TcSYL_0005150.t1	Molecular Function	GO:0004842	ubiquitin-protein transferase activity
TcSYL_0005230	TcSYL_0005230.t1	Biological Process	GO:0000226	microtubule cytoskeleton organization
TcSYL_0005230	TcSYL_0005230.t1	Biological Process	GO:0007020	microtubule nucleation
TcSYL_0005230	TcSYL_0005230.t1	Cellular Component	GO:0000922	spindle pole
TcSYL_0005230	TcSYL_0005230.t1	Cellular Component	GO:0005815	microtubule organizing center
TcSYL_0005230	TcSYL_0005230.t1	Molecular Function	GO:0043015	gamma-tubulin binding
TcSYL_0005920	TcSYL_0005920.t1	Cellular Component	GO:0016459	myosin complex
TcSYL_0005920	TcSYL_0005920.t1	Molecular Function	GO:0003774	motor activity
TcSYL_0005920	TcSYL_0005920.t1	Molecular Function	GO:0005524	ATP binding
TcSYL_0008000	TcSYL_0008000.t1	Biological Process	GO:0006470	protein dephosphorylation
TcSYL_0008000	TcSYL_0008000.t1	Biological Process	GO:0016311	dephosphorylation
TcSYL_0008000	TcSYL_0008000.t1	Molecular Function	GO:0008138	protein tyrosine/serine/threonine phosphatase activity
TcSYL_0008000	TcSYL_0008000.t1	Molecular Function	GO:0016791	phosphatase activity
TcSYL_0008050	TcSYL_0008050.t1	Biological Process	GO:0006468	protein phosphorylation
TcSYL_0008050	TcSYL_0008050.t1	Molecular Function	GO:0004672	protein kinase activity
TcSYL_0008050	TcSYL_0008050.t1	Molecular Function	GO:0005524	ATP binding
TcSYL_0010260	TcSYL_0010260.t1	Molecular Function	GO:0000166	nucleotide binding
TcSYL_0010690	TcSYL_0010690.t1	Molecular Function	GO:0004017	adenylate kinase activity
TcSYL_0010740	TcSYL_0010740.t1	Molecular Function	GO:0005488	binding
TcSYL_0010880	TcSYL_0010880.t1	Biological Process	GO:0006468	protein phosphorylation
TcSYL_0010880	TcSYL_0010880.t1	Molecular Function	GO:0004672	protein kinase activity
TcSYL_0010880	TcSYL_0010880.t1	Molecular Function	GO:0005524	ATP binding
TcSYL_0010950	TcSYL_0010950.t1	Molecular Function	GO:0003676	nucleic acid binding
TcSYL_0010950	TcSYL_0010950.t1	Molecular Function	GO:0008270	zinc ion binding
TcSYL_0010960	TcSYL_0010960.t1	Biological Process	GO:0051603	proteolysis involved in cellular protein catabolic process
TcSYL_0010960	TcSYL_0010960.t1	Cellular Component	GO:0005839	proteasome core complex
TcSYL_0010960	TcSYL_0010960.t1	Molecular Function	GO:0004298	threonine-type endopeptidase activity
TcSYL_0011110	TcSYL_0011110.t1	Molecular Function	GO:0003676	nucleic acid binding
TcSYL_0011110	TcSYL_0011110.t1	Molecular Function	GO:0004527	exonuclease activity
TcSYL_0011570	TcSYL_0011570.t1	Molecular Function	GO:0008168	methyltransferase activity
TcSYL_0011590	TcSYL_0011590.t1	Biological Process	GO:0006904	vesicle docking involved in exocytosis
TcSYL_0011590	TcSYL_0011590.t1	Biological Process	GO:0016192	vesicle-mediated transport
TcSYL_0011640	TcSYL_0011640.t1	Molecular Function	GO:0005515	protein binding
TcSYL_0011660	TcSYL_0011660.t1	Biological Process	GO:0006096	glycolytic process
TcSYL_0011660	TcSYL_0011660.t1	Biological Process	GO:0051156	glucose 6-phosphate metabolic process
TcSYL_0011660	TcSYL_0011660.t1	Molecular Function	GO:0004340	glucokinase activity
TcSYL_0011660	TcSYL_0011660.t1	Molecular Function	GO:0005524	ATP binding
TcSYL_0011660	TcSYL_0011660.t1	Molecular Function	GO:0005536	glucose binding
TcSYL_0013450	TcSYL_0013450.t1	Cellular Component	GO:0005643	nuclear pore
TcSYL_0013450	TcSYL_0013450.t1	Molecular Function	GO:0017056	structural constituent of nuclear pore
TcSYL_0013520	TcSYL_0013520.t1	Molecular Function	GO:0005524	ATP binding
TcSYL_0013520	TcSYL_0013520.t1	Molecular Function	GO:0016887	ATPase activity
TcSYL_0013580	TcSYL_0013580.t1	Biological Process	GO:0006468	protein phosphorylation
TcSYL_0013580	TcSYL_0013580.t1	Molecular Function	GO:0004672	protein kinase activity
TcSYL_0013580	TcSYL_0013580.t1	Molecular Function	GO:0005524	ATP binding
TcSYL_0013660	TcSYL_0013660.t1	Biological Process	GO:0006468	protein phosphorylation
TcSYL_0013660	TcSYL_0013660.t1	Molecular Function	GO:0004672	protein kinase activity
TcSYL_0013660	TcSYL_0013660.t1	Molecular Function	GO:0005524	ATP binding
TcSYL_0013790	TcSYL_0013790.t1	Biological Process	GO:0006468	protein phosphorylation
TcSYL_0013790	TcSYL_0013790.t1	Molecular Function	GO:0004672	protein kinase activity
TcSYL_0013790	TcSYL_0013790.t1	Molecular Function	GO:0005524	ATP binding
TcSYL_0013970	TcSYL_0013970.t1	Biological Process	GO:0006886	intracellular protein transport
TcSYL_0013970	TcSYL_0013970.t1	Biological Process	GO:0016192	vesicle-mediated transport
TcSYL_0013970	TcSYL_0013970.t1	Cellular Component	GO:0030117	membrane coat
TcSYL_0013970	TcSYL_0013970.t1	Molecular Function	GO:0005488	binding
TcSYL_0013990	TcSYL_0013990.t1	Biological Process	GO:0016192	vesicle-mediated transport
TcSYL_0013990	TcSYL_0013990.t1	Cellular Component	GO:0016021	integral component of membrane
TcSYL_0014010	TcSYL_0014010.t1	Biological Process	GO:0010826	negative regulation of centrosome duplication
TcSYL_0014010	TcSYL_0014010.t1	Biological Process	GO:0060271	cilium assembly
TcSYL_0014010	TcSYL_0014010.t1	Cellular Component	GO:0036038	MKS complex
TcSYL_0014070	TcSYL_0014070.t1	Molecular Function	GO:0003676	nucleic acid binding
TcSYL_0014100	TcSYL_0014100.t1	Molecular Function	GO:0005524	ATP binding
TcSYL_0014100	TcSYL_0014100.t1	Molecular Function	GO:0046872	metal ion binding
TcSYL_0014120	TcSYL_0014120.t1	Molecular Function	GO:0005524	ATP binding
TcSYL_0014120	TcSYL_0014120.t1	Molecular Function	GO:0046872	metal ion binding
TcSYL_0014130	TcSYL_0014130.t1	Biological Process	GO:0006526	arginine biosynthetic process
TcSYL_0014130	TcSYL_0014130.t1	Molecular Function	GO:0004055	argininosuccinate synthase activity
TcSYL_0014130	TcSYL_0014130.t1	Molecular Function	GO:0005524	ATP binding
TcSYL_0014460	TcSYL_0014460.t1	Biological Process	GO:0055085	transmembrane transport
TcSYL_0014460	TcSYL_0014460.t1	Cellular Component	GO:0016021	integral component of membrane
TcSYL_0014740	TcSYL_0014740.t1	Biological Process	GO:0006468	protein phosphorylation
TcSYL_0014740	TcSYL_0014740.t1	Molecular Function	GO:0004672	protein kinase activity
TcSYL_0014740	TcSYL_0014740.t1	Molecular Function	GO:0005524	ATP binding
TcSYL_0014800	TcSYL_0014800.t1	Biological Process	GO:0008152	metabolic process
TcSYL_0014810	TcSYL_0014810.t1	Biological Process	GO:0006412	translation
TcSYL_0014810	TcSYL_0014810.t1	Cellular Component	GO:0005622	intracellular
TcSYL_0014810	TcSYL_0014810.t1	Cellular Component	GO:0005840	ribosome
TcSYL_0014810	TcSYL_0014810.t1	Molecular Function	GO:0003735	structural constituent of ribosome
TcSYL_0014840	TcSYL_0014840.t1	Biological Process	GO:0006468	protein phosphorylation
TcSYL_0014840	TcSYL_0014840.t1	Molecular Function	GO:0004672	protein kinase activity
TcSYL_0014840	TcSYL_0014840.t1	Molecular Function	GO:0005524	ATP binding
TcSYL_0014850	TcSYL_0014850.t1	Molecular Function	GO:0005488	binding
TcSYL_0014860	TcSYL_0014860.t1	Molecular Function	GO:0005488	binding
TcSYL_0014870	TcSYL_0014870.t1	Molecular Function	GO:0046912	transferase activity, transferring acyl groups, acyl groups converted into alkyl on transfer
TcSYL_0014910	TcSYL_0014910.t1	Biological Process	GO:0055114	oxidation-reduction process
TcSYL_0014910	TcSYL_0014910.t1	Molecular Function	GO:0016491	oxidoreductase activity
TcSYL_0014910	TcSYL_0014910.t1	Molecular Function	GO:0046872	metal ion binding
TcSYL_0014920	TcSYL_0014920.t1	Biological Process	GO:0006351	transcription, DNA-templated
TcSYL_0014920	TcSYL_0014920.t1	Cellular Component	GO:0005634	nucleus
TcSYL_0014920	TcSYL_0014920.t1	Molecular Function	GO:0003677	DNA binding
TcSYL_0014920	TcSYL_0014920.t1	Molecular Function	GO:0003899	DNA-directed 5'-3' RNA polymerase activity
TcSYL_0015080	TcSYL_0015080.t1	Biological Process	GO:0007018	microtubule-based movement
TcSYL_0015080	TcSYL_0015080.t1	Cellular Component	GO:0005868	cytoplasmic dynein complex
TcSYL_0015300	TcSYL_0015300.t1	Biological Process	GO:0008654	phospholipid biosynthetic process
TcSYL_0015300	TcSYL_0015300.t1	Biological Process	GO:0009058	biosynthetic process
TcSYL_0015300	TcSYL_0015300.t1	Cellular Component	GO:0016020	membrane
TcSYL_0015300	TcSYL_0015300.t1	Molecular Function	GO:0003824	catalytic activity
TcSYL_0015300	TcSYL_0015300.t1	Molecular Function	GO:0016780	phosphotransferase activity, for other substituted phosphate groups
TcSYL_0015500	TcSYL_0015500.t1	Molecular Function	GO:0046872	metal ion binding
TcSYL_0015600	TcSYL_0015600.t1	Molecular Function	GO:0046872	metal ion binding
TcSYL_0015800	TcSYL_0015800.t1	Biological Process	GO:0006412	translation
TcSYL_0015800	TcSYL_0015800.t1	Cellular Component	GO:0005622	intracellular
TcSYL_0015800	TcSYL_0015800.t1	Cellular Component	GO:0005840	ribosome
TcSYL_0015800	TcSYL_0015800.t1	Molecular Function	GO:0003735	structural constituent of ribosome
TcSYL_0015880	TcSYL_0015880.t1	Molecular Function	GO:0003723	RNA binding
TcSYL_0015880	TcSYL_0015880.t1	Molecular Function	GO:0005488	binding
TcSYL_0016350	TcSYL_0016350.t1	Cellular Component	GO:0016021	integral component of membrane
TcSYL_0016350	TcSYL_0016350.t1	Molecular Function	GO:0000166	nucleotide binding
TcSYL_0016350	TcSYL_0016350.t1	Molecular Function	GO:0008553	proton-exporting ATPase activity, phosphorylative mechanism
TcSYL_0016350	TcSYL_0016350.t1	N/A	GO:0120029	proton export across plasma membrane
TcSYL_0016360	TcSYL_0016360.t1	Cellular Component	GO:0016021	integral component of membrane
TcSYL_0016510	TcSYL_0016510.t1	Cellular Component	GO:0016021	integral component of membrane
TcSYL_0016580	TcSYL_0016580.t1	Cellular Component	GO:0016021	integral component of membrane
TcSYL_0016730	TcSYL_0016730.t1	Cellular Component	GO:0016021	integral component of membrane
TcSYL_0016830	TcSYL_0016830.t1	Biological Process	GO:0007018	microtubule-based movement
TcSYL_0016830	TcSYL_0016830.t1	Molecular Function	GO:0003777	microtubule motor activity
TcSYL_0016830	TcSYL_0016830.t1	Molecular Function	GO:0005524	ATP binding
TcSYL_0016830	TcSYL_0016830.t1	Molecular Function	GO:0008017	microtubule binding
TcSYL_0016880	TcSYL_0016880.t1	Biological Process	GO:0055085	transmembrane transport
TcSYL_0017070	TcSYL_0017070.t1	Biological Process	GO:0006855	drug transmembrane transport
TcSYL_0017070	TcSYL_0017070.t1	Biological Process	GO:0055085	transmembrane transport
TcSYL_0017070	TcSYL_0017070.t1	Cellular Component	GO:0016020	membrane
TcSYL_0017070	TcSYL_0017070.t1	Molecular Function	GO:0015238	drug transmembrane transporter activity
TcSYL_0017070	TcSYL_0017070.t1	Molecular Function	GO:0015297	antiporter activity
TcSYL_0017150	TcSYL_0017150.t1	Biological Process	GO:0006750	glutathione biosynthetic process
TcSYL_0017150	TcSYL_0017150.t1	Molecular Function	GO:0003824	catalytic activity
TcSYL_0017150	TcSYL_0017150.t1	Molecular Function	GO:0004357	glutamate-cysteine ligase activity
TcSYL_0019330	TcSYL_0019330.t1	Molecular Function	GO:0016747	transferase activity, transferring acyl groups other than amino-acyl groups
TcSYL_0019420	TcSYL_0019420.t1	Molecular Function	GO:0005524	ATP binding
TcSYL_0019420	TcSYL_0019420.t1	Molecular Function	GO:0008716	D-alanine-D-alanine ligase activity
TcSYL_0019420	TcSYL_0019420.t1	Molecular Function	GO:0046872	metal ion binding
TcSYL_0019460	TcSYL_0019460.t1	Biological Process	GO:0006355	regulation of transcription, DNA-templated
TcSYL_0019460	TcSYL_0019460.t1	Cellular Component	GO:0005634	nucleus
TcSYL_0019470	TcSYL_0019470.t1	Molecular Function	GO:0005515	protein binding
TcSYL_0019490	TcSYL_0019490.t1	Biological Process	GO:0006508	proteolysis
TcSYL_0019490	TcSYL_0019490.t1	Molecular Function	GO:0004181	metallocarboxypeptidase activity
TcSYL_0019550	TcSYL_0019550.t1	Molecular Function	GO:0003676	nucleic acid binding
TcSYL_0019610	TcSYL_0019610.t1	Biological Process	GO:0006468	protein phosphorylation
TcSYL_0019610	TcSYL_0019610.t1	Molecular Function	GO:0004672	protein kinase activity
TcSYL_0019610	TcSYL_0019610.t1	Molecular Function	GO:0005524	ATP binding
TcSYL_0019680	TcSYL_0019680.t1	Biological Process	GO:0055114	oxidation-reduction process
TcSYL_0019680	TcSYL_0019680.t1	Molecular Function	GO:0016491	oxidoreductase activity
TcSYL_0019680	TcSYL_0019680.t1	Molecular Function	GO:0051537	2 iron, 2 sulfur cluster binding
TcSYL_0019790	TcSYL_0019790.t1	Molecular Function	GO:0005488	binding
TcSYL_0019840	TcSYL_0019840.t1	Biological Process	GO:0006465	signal peptide processing
TcSYL_0019840	TcSYL_0019840.t1	Cellular Component	GO:0005787	signal peptidase complex
TcSYL_0019840	TcSYL_0019840.t1	Cellular Component	GO:0016021	integral component of membrane
TcSYL_0019840	TcSYL_0019840.t1	Molecular Function	GO:0008233	peptidase activity
TcSYL_0019860	TcSYL_0019860.t1	Biological Process	GO:0006468	protein phosphorylation
TcSYL_0019860	TcSYL_0019860.t1	Molecular Function	GO:0004672	protein kinase activity
TcSYL_0019860	TcSYL_0019860.t1	Molecular Function	GO:0005524	ATP binding
TcSYL_0022820	TcSYL_0022820.t1	Molecular Function	GO:0005515	protein binding
TcSYL_0023180	TcSYL_0023180.t1	Molecular Function	GO:0005524	ATP binding
TcSYL_0023200	TcSYL_0023200.t1	Biological Process	GO:0007018	microtubule-based movement
TcSYL_0023200	TcSYL_0023200.t1	Cellular Component	GO:0030286	dynein complex
TcSYL_0023200	TcSYL_0023200.t1	Molecular Function	GO:0003777	microtubule motor activity
TcSYL_0023210	TcSYL_0023210.t1	Biological Process	GO:0007018	microtubule-based movement
TcSYL_0023210	TcSYL_0023210.t1	Cellular Component	GO:0030286	dynein complex
TcSYL_0023210	TcSYL_0023210.t1	Molecular Function	GO:0003777	microtubule motor activity
TcSYL_0025460	TcSYL_0025460.t1	Molecular Function	GO:0003723	RNA binding
TcSYL_0025510	TcSYL_0025510.t1	Molecular Function	GO:0005488	binding
TcSYL_0025560	TcSYL_0025560.t1	Molecular Function	GO:0005524	ATP binding
TcSYL_0025840	TcSYL_0025840.t1	Biological Process	GO:0006355	regulation of transcription, DNA-templated
TcSYL_0025840	TcSYL_0025840.t1	Biological Process	GO:0016573	histone acetylation
TcSYL_0025840	TcSYL_0025840.t1	Molecular Function	GO:0004402	histone acetyltransferase activity
TcSYL_0025990	TcSYL_0025990.t1	Molecular Function	GO:0005515	protein binding
TcSYL_0026010	TcSYL_0026010.t1	Molecular Function	GO:0035091	phosphatidylinositol binding
TcSYL_0026110	TcSYL_0026110.t1	Molecular Function	GO:0003824	catalytic activity
TcSYL_0026390	TcSYL_0026390.t1	Biological Process	GO:0006511	ubiquitin-dependent protein catabolic process
TcSYL_0026390	TcSYL_0026390.t1	Biological Process	GO:0051603	proteolysis involved in cellular protein catabolic process
TcSYL_0026390	TcSYL_0026390.t1	Cellular Component	GO:0005839	proteasome core complex
TcSYL_0026390	TcSYL_0026390.t1	Cellular Component	GO:0019773	proteasome core complex, alpha-subunit complex
TcSYL_0026390	TcSYL_0026390.t1	Molecular Function	GO:0004175	endopeptidase activity
TcSYL_0026390	TcSYL_0026390.t1	Molecular Function	GO:0004298	threonine-type endopeptidase activity
TcSYL_0026510	TcSYL_0026510.t1	Biological Process	GO:0032958	inositol phosphate biosynthetic process
TcSYL_0026510	TcSYL_0026510.t1	Molecular Function	GO:0016301	kinase activity
TcSYL_0026590	TcSYL_0026590.t1	Molecular Function	GO:0005515	protein binding
TcSYL_0027080	TcSYL_0027080.t1	Molecular Function	GO:0005515	protein binding
TcSYL_0027150	TcSYL_0027150.t1	Cellular Component	GO:0016021	integral component of membrane
TcSYL_0027160	TcSYL_0027160.t1	Cellular Component	GO:0016021	integral component of membrane
TcSYL_0027200	TcSYL_0027200.t1	Biological Process	GO:0006468	protein phosphorylation
TcSYL_0027200	TcSYL_0027200.t1	Molecular Function	GO:0004672	protein kinase activity
TcSYL_0027200	TcSYL_0027200.t1	Molecular Function	GO:0005524	ATP binding
TcSYL_0027210	TcSYL_0027210.t1	Molecular Function	GO:0005524	ATP binding
TcSYL_0027260	TcSYL_0027260.t1	Molecular Function	GO:0003824	catalytic activity
TcSYL_0027330	TcSYL_0027330.t1	Biological Process	GO:0007018	microtubule-based movement
TcSYL_0027330	TcSYL_0027330.t1	Molecular Function	GO:0003777	microtubule motor activity
TcSYL_0027330	TcSYL_0027330.t1	Molecular Function	GO:0005524	ATP binding
TcSYL_0027330	TcSYL_0027330.t1	Molecular Function	GO:0008017	microtubule binding
TcSYL_0027430	TcSYL_0027430.t1	Biological Process	GO:0007018	microtubule-based movement
TcSYL_0027430	TcSYL_0027430.t1	Molecular Function	GO:0003777	microtubule motor activity
TcSYL_0027430	TcSYL_0027430.t1	Molecular Function	GO:0005524	ATP binding
TcSYL_0027430	TcSYL_0027430.t1	Molecular Function	GO:0008017	microtubule binding
TcSYL_0027600	TcSYL_0027600.t1	Molecular Function	GO:0005515	protein binding
TcSYL_0027610	TcSYL_0027610.t1	Molecular Function	GO:0005515	protein binding
TcSYL_0027650	TcSYL_0027650.t1	Biological Process	GO:0006468	protein phosphorylation
TcSYL_0027650	TcSYL_0027650.t1	Molecular Function	GO:0004672	protein kinase activity
TcSYL_0027650	TcSYL_0027650.t1	Molecular Function	GO:0005524	ATP binding
TcSYL_0032760	TcSYL_0032760.t1	Biological Process	GO:0008152	metabolic process
TcSYL_0032760	TcSYL_0032760.t1	Molecular Function	GO:0016787	hydrolase activity
TcSYL_0032830	TcSYL_0032830.t1	Biological Process	GO:0008152	metabolic process
TcSYL_0032830	TcSYL_0032830.t1	Molecular Function	GO:0016787	hydrolase activity
TcSYL_0034470	TcSYL_0034470.t1	Molecular Function	GO:0008270	zinc ion binding
TcSYL_0035830	TcSYL_0035830.t1	Biological Process	GO:0008152	metabolic process
TcSYL_0035830	TcSYL_0035830.t1	Molecular Function	GO:0016787	hydrolase activity
TcSYL_0036590	TcSYL_0036590.t1	Biological Process	GO:0008152	metabolic process
TcSYL_0036590	TcSYL_0036590.t1	Molecular Function	GO:0016787	hydrolase activity
TcSYL_0038440	TcSYL_0038440.t1	Biological Process	GO:0006351	transcription, DNA-templated
TcSYL_0038440	TcSYL_0038440.t1	Molecular Function	GO:0003677	DNA binding
TcSYL_0038440	TcSYL_0038440.t1	Molecular Function	GO:0003899	DNA-directed 5'-3' RNA polymerase activity
TcSYL_0040760	TcSYL_0040760.t1	Biological Process	GO:0055085	transmembrane transport
TcSYL_0040760	TcSYL_0040760.t1	Cellular Component	GO:0016021	integral component of membrane
TcSYL_0040760	TcSYL_0040760.t1	Molecular Function	GO:0005524	ATP binding
TcSYL_0040760	TcSYL_0040760.t1	Molecular Function	GO:0042626	ATPase activity, coupled to transmembrane movement of substances
TcSYL_0040870	TcSYL_0040870.t1	Molecular Function	GO:0005515	protein binding
TcSYL_0041200	TcSYL_0041200.t1	Molecular Function	GO:0005515	protein binding
TcSYL_0041370	TcSYL_0041370.t1	Cellular Component	GO:0000786	nucleosome
TcSYL_0041370	TcSYL_0041370.t1	Molecular Function	GO:0003677	DNA binding
TcSYL_0041370	TcSYL_0041370.t1	Molecular Function	GO:0046982	protein heterodimerization activity
TcSYL_0041380	TcSYL_0041380.t1	Cellular Component	GO:0000786	nucleosome
TcSYL_0041380	TcSYL_0041380.t1	Molecular Function	GO:0003677	DNA binding
TcSYL_0041380	TcSYL_0041380.t1	Molecular Function	GO:0046982	protein heterodimerization activity
TcSYL_0041390	TcSYL_0041390.t1	Cellular Component	GO:0000786	nucleosome
TcSYL_0041390	TcSYL_0041390.t1	Molecular Function	GO:0003677	DNA binding
TcSYL_0041390	TcSYL_0041390.t1	Molecular Function	GO:0046982	protein heterodimerization activity
TcSYL_0041600	TcSYL_0041600.t1	Cellular Component	GO:0000786	nucleosome
TcSYL_0041600	TcSYL_0041600.t1	Molecular Function	GO:0003677	DNA binding
TcSYL_0041600	TcSYL_0041600.t1	Molecular Function	GO:0046982	protein heterodimerization activity
TcSYL_0041710	TcSYL_0041710.t1	Cellular Component	GO:0000786	nucleosome
TcSYL_0041710	TcSYL_0041710.t1	Molecular Function	GO:0003677	DNA binding
TcSYL_0041710	TcSYL_0041710.t1	Molecular Function	GO:0046982	protein heterodimerization activity
TcSYL_0041850	TcSYL_0041850.t1	Cellular Component	GO:0000786	nucleosome
TcSYL_0041850	TcSYL_0041850.t1	Molecular Function	GO:0003677	DNA binding
TcSYL_0041850	TcSYL_0041850.t1	Molecular Function	GO:0046982	protein heterodimerization activity
TcSYL_0041990	TcSYL_0041990.t1	Cellular Component	GO:0000786	nucleosome
TcSYL_0041990	TcSYL_0041990.t1	Molecular Function	GO:0003677	DNA binding
TcSYL_0041990	TcSYL_0041990.t1	Molecular Function	GO:0046982	protein heterodimerization activity
TcSYL_0042190	TcSYL_0042190.t1	Cellular Component	GO:0000786	nucleosome
TcSYL_0042190	TcSYL_0042190.t1	Molecular Function	GO:0003677	DNA binding
TcSYL_0042190	TcSYL_0042190.t1	Molecular Function	GO:0046982	protein heterodimerization activity
TcSYL_0042300	TcSYL_0042300.t1	Cellular Component	GO:0000786	nucleosome
TcSYL_0042300	TcSYL_0042300.t1	Molecular Function	GO:0003677	DNA binding
TcSYL_0042300	TcSYL_0042300.t1	Molecular Function	GO:0046982	protein heterodimerization activity
TcSYL_0043620	TcSYL_0043620.t1	Molecular Function	GO:0005515	protein binding
TcSYL_0043730	TcSYL_0043730.t1	Biological Process	GO:0006412	translation
TcSYL_0043730	TcSYL_0043730.t1	Cellular Component	GO:0005622	intracellular
TcSYL_0043730	TcSYL_0043730.t1	Cellular Component	GO:0005840	ribosome
TcSYL_0043730	TcSYL_0043730.t1	Molecular Function	GO:0003735	structural constituent of ribosome
TcSYL_0043750	TcSYL_0043750.t1	Biological Process	GO:0006259	DNA metabolic process
TcSYL_0043750	TcSYL_0043750.t1	Biological Process	GO:0006281	DNA repair
TcSYL_0043750	TcSYL_0043750.t1	Molecular Function	GO:0003677	DNA binding
TcSYL_0043750	TcSYL_0043750.t1	Molecular Function	GO:0005524	ATP binding
TcSYL_0043750	TcSYL_0043750.t1	Molecular Function	GO:0008094	DNA-dependent ATPase activity
TcSYL_0043760	TcSYL_0043760.t1	Molecular Function	GO:0000166	nucleotide binding
TcSYL_0043910	TcSYL_0043910.t1	Biological Process	GO:0007018	microtubule-based movement
TcSYL_0043910	TcSYL_0043910.t1	Cellular Component	GO:0030286	dynein complex
TcSYL_0043910	TcSYL_0043910.t1	Molecular Function	GO:0003777	microtubule motor activity
TcSYL_0043920	TcSYL_0043920.t1	Biological Process	GO:0007018	microtubule-based movement
TcSYL_0043920	TcSYL_0043920.t1	Cellular Component	GO:0030286	dynein complex
TcSYL_0043920	TcSYL_0043920.t1	Molecular Function	GO:0003777	microtubule motor activity
TcSYL_0043970	TcSYL_0043970.t1	Molecular Function	GO:0005524	ATP binding
TcSYL_0044050	TcSYL_0044050.t1	Molecular Function	GO:0016787	hydrolase activity
TcSYL_0044110	TcSYL_0044110.t1	Biological Process	GO:0006270	DNA replication initiation
TcSYL_0044110	TcSYL_0044110.t1	Molecular Function	GO:0003677	DNA binding
TcSYL_0044110	TcSYL_0044110.t1	Molecular Function	GO:0005524	ATP binding
TcSYL_0044140	TcSYL_0044140.t1	Biological Process	GO:0006260	DNA replication
TcSYL_0044140	TcSYL_0044140.t1	Biological Process	GO:0055114	oxidation-reduction process
TcSYL_0044150	TcSYL_0044150.t1	Biological Process	GO:0006260	DNA replication
TcSYL_0044150	TcSYL_0044150.t1	Biological Process	GO:0055114	oxidation-reduction process
TcSYL_0044620	TcSYL_0044620.t1	Molecular Function	GO:0010181	FMN binding
TcSYL_0044630	TcSYL_0044630.t1	Biological Process	GO:0055114	oxidation-reduction process
TcSYL_0044630	TcSYL_0044630.t1	Molecular Function	GO:0016491	oxidoreductase activity
TcSYL_0044840	TcSYL_0044840.t1	Biological Process	GO:0016192	vesicle-mediated transport
TcSYL_0044840	TcSYL_0044840.t1	Cellular Component	GO:0016020	membrane
TcSYL_0045020	TcSYL_0045020.t1	Biological Process	GO:0007018	microtubule-based movement
TcSYL_0045020	TcSYL_0045020.t1	Molecular Function	GO:0003777	microtubule motor activity
TcSYL_0045020	TcSYL_0045020.t1	Molecular Function	GO:0005524	ATP binding
TcSYL_0045020	TcSYL_0045020.t1	Molecular Function	GO:0008017	microtubule binding
TcSYL_0045080	TcSYL_0045080.t1	Cellular Component	GO:0016021	integral component of membrane
TcSYL_0045160	TcSYL_0045160.t1	Biological Process	GO:0006468	protein phosphorylation
TcSYL_0045160	TcSYL_0045160.t1	Molecular Function	GO:0004672	protein kinase activity
TcSYL_0045160	TcSYL_0045160.t1	Molecular Function	GO:0005524	ATP binding
TcSYL_0045170	TcSYL_0045170.t1	Biological Process	GO:0006470	protein dephosphorylation
TcSYL_0045170	TcSYL_0045170.t1	Biological Process	GO:0016311	dephosphorylation
TcSYL_0045170	TcSYL_0045170.t1	Molecular Function	GO:0005515	protein binding
TcSYL_0045170	TcSYL_0045170.t1	Molecular Function	GO:0008138	protein tyrosine/serine/threonine phosphatase activity
TcSYL_0045170	TcSYL_0045170.t1	Molecular Function	GO:0016791	phosphatase activity
TcSYL_0045350	TcSYL_0045350.t1	Biological Process	GO:0006412	translation
TcSYL_0045350	TcSYL_0045350.t1	Cellular Component	GO:0005622	intracellular
TcSYL_0045350	TcSYL_0045350.t1	Cellular Component	GO:0005840	ribosome
TcSYL_0045350	TcSYL_0045350.t1	Molecular Function	GO:0003735	structural constituent of ribosome
TcSYL_0045380	TcSYL_0045380.t1	Molecular Function	GO:0003824	catalytic activity
TcSYL_0045790	TcSYL_0045790.t1	Molecular Function	GO:0003676	nucleic acid binding
TcSYL_0045810	TcSYL_0045810.t1	Molecular Function	GO:0000062	fatty-acyl-CoA binding
TcSYL_0045950	TcSYL_0045950.t1	Biological Process	GO:0006412	translation
TcSYL_0045950	TcSYL_0045950.t1	Cellular Component	GO:0005622	intracellular
TcSYL_0045950	TcSYL_0045950.t1	Cellular Component	GO:0005840	ribosome
TcSYL_0045950	TcSYL_0045950.t1	Molecular Function	GO:0003735	structural constituent of ribosome
TcSYL_0045960	TcSYL_0045960.t1	Biological Process	GO:0006412	translation
TcSYL_0045960	TcSYL_0045960.t1	Cellular Component	GO:0005622	intracellular
TcSYL_0045960	TcSYL_0045960.t1	Cellular Component	GO:0005840	ribosome
TcSYL_0045960	TcSYL_0045960.t1	Molecular Function	GO:0003735	structural constituent of ribosome
TcSYL_0046170	TcSYL_0046170.t1	Molecular Function	GO:0003824	catalytic activity
TcSYL_0046170	TcSYL_0046170.t1	Molecular Function	GO:0050662	coenzyme binding
TcSYL_0046330	TcSYL_0046330.t1	Biological Process	GO:0006265	DNA topological change
TcSYL_0046330	TcSYL_0046330.t1	Cellular Component	GO:0005694	chromosome
TcSYL_0046330	TcSYL_0046330.t1	Molecular Function	GO:0003677	DNA binding
TcSYL_0046330	TcSYL_0046330.t1	Molecular Function	GO:0003917	DNA topoisomerase type I activity
TcSYL_0046340	TcSYL_0046340.t1	Biological Process	GO:0006265	DNA topological change
TcSYL_0046340	TcSYL_0046340.t1	Cellular Component	GO:0005694	chromosome
TcSYL_0046340	TcSYL_0046340.t1	Molecular Function	GO:0003677	DNA binding
TcSYL_0046340	TcSYL_0046340.t1	Molecular Function	GO:0003917	DNA topoisomerase type I activity
TcSYL_0046640	TcSYL_0046640.t1	Cellular Component	GO:0016021	integral component of membrane
TcSYL_0046690	TcSYL_0046690.t1	Biological Process	GO:0009058	biosynthetic process
TcSYL_0046690	TcSYL_0046690.t1	Molecular Function	GO:0030170	pyridoxal phosphate binding
TcSYL_0046790	TcSYL_0046790.t1	Molecular Function	GO:0005524	ATP binding
TcSYL_0046840	TcSYL_0046840.t1	Biological Process	GO:0007018	microtubule-based movement
TcSYL_0046840	TcSYL_0046840.t1	Cellular Component	GO:0030286	dynein complex
TcSYL_0046840	TcSYL_0046840.t1	Molecular Function	GO:0003777	microtubule motor activity
TcSYL_0046850	TcSYL_0046850.t1	Biological Process	GO:0007018	microtubule-based movement
TcSYL_0046850	TcSYL_0046850.t1	Cellular Component	GO:0030286	dynein complex
TcSYL_0046850	TcSYL_0046850.t1	Molecular Function	GO:0003777	microtubule motor activity
TcSYL_0046890	TcSYL_0046890.t1	Molecular Function	GO:0005488	binding
TcSYL_0046900	TcSYL_0046900.t1	Molecular Function	GO:0005515	protein binding
TcSYL_0046920	TcSYL_0046920.t1	Biological Process	GO:0006886	intracellular protein transport
TcSYL_0046920	TcSYL_0046920.t1	Biological Process	GO:0016192	vesicle-mediated transport
TcSYL_0046920	TcSYL_0046920.t1	Cellular Component	GO:0030117	membrane coat
TcSYL_0046920	TcSYL_0046920.t1	Molecular Function	GO:0005488	binding
TcSYL_0046940	TcSYL_0046940.t1	Molecular Function	GO:0003824	catalytic activity
TcSYL_0047090	TcSYL_0047090.t1	Biological Process	GO:0007018	microtubule-based movement
TcSYL_0047090	TcSYL_0047090.t1	Cellular Component	GO:0030286	dynein complex
TcSYL_0047090	TcSYL_0047090.t1	Molecular Function	GO:0003777	microtubule motor activity
TcSYL_0047140	TcSYL_0047140.t1	Biological Process	GO:0007018	microtubule-based movement
TcSYL_0047140	TcSYL_0047140.t1	Molecular Function	GO:0003777	microtubule motor activity
TcSYL_0047140	TcSYL_0047140.t1	Molecular Function	GO:0005524	ATP binding
TcSYL_0047140	TcSYL_0047140.t1	Molecular Function	GO:0008017	microtubule binding
TcSYL_0047180	TcSYL_0047180.t1	Biological Process	GO:0006886	intracellular protein transport
TcSYL_0047180	TcSYL_0047180.t1	Biological Process	GO:0016192	vesicle-mediated transport
TcSYL_0047180	TcSYL_0047180.t1	Cellular Component	GO:0030117	membrane coat
TcSYL_0047180	TcSYL_0047180.t1	Molecular Function	GO:0005198	structural molecule activity
TcSYL_0047530	TcSYL_0047530.t1	Biological Process	GO:0006351	transcription, DNA-templated
TcSYL_0047530	TcSYL_0047530.t1	Molecular Function	GO:0003677	DNA binding
TcSYL_0047530	TcSYL_0047530.t1	Molecular Function	GO:0003899	DNA-directed 5'-3' RNA polymerase activity
TcSYL_0048010	TcSYL_0048010.t1	Biological Process	GO:0055085	transmembrane transport
TcSYL_0048010	TcSYL_0048010.t1	Cellular Component	GO:0016020	membrane
TcSYL_0048010	TcSYL_0048010.t1	Cellular Component	GO:0016021	integral component of membrane
TcSYL_0048010	TcSYL_0048010.t1	Molecular Function	GO:0022857	transmembrane transporter activity
TcSYL_0048430	TcSYL_0048430.t1	Molecular Function	GO:0016829	lyase activity
TcSYL_0051060	TcSYL_0051060.t1	Molecular Function	GO:0005515	protein binding
TcSYL_0054000	TcSYL_0054000.t1	Biological Process	GO:0008152	metabolic process
TcSYL_0054000	TcSYL_0054000.t1	Molecular Function	GO:0016787	hydrolase activity
TcSYL_0057190	TcSYL_0057190.t1	Molecular Function	GO:0003676	nucleic acid binding
TcSYL_0057190	TcSYL_0057190.t1	Molecular Function	GO:0003723	RNA binding
TcSYL_0057200	TcSYL_0057200.t1	Biological Process	GO:0016480	negative regulation of transcription by RNA polymerase III
TcSYL_0057310	TcSYL_0057310.t1	Biological Process	GO:0006468	protein phosphorylation
TcSYL_0057310	TcSYL_0057310.t1	Molecular Function	GO:0004672	protein kinase activity
TcSYL_0057310	TcSYL_0057310.t1	Molecular Function	GO:0005524	ATP binding
TcSYL_0057360	TcSYL_0057360.t1	Molecular Function	GO:0005524	ATP binding
TcSYL_0057360	TcSYL_0057360.t1	Molecular Function	GO:0046872	metal ion binding
TcSYL_0057460	TcSYL_0057460.t1	Molecular Function	GO:0005488	binding
TcSYL_0061230	TcSYL_0061230.t1	Biological Process	GO:0055114	oxidation-reduction process
TcSYL_0062070	TcSYL_0062070.t1	Biological Process	GO:0007017	microtubule-based process
TcSYL_0062070	TcSYL_0062070.t1	Cellular Component	GO:0030286	dynein complex
TcSYL_0062080	TcSYL_0062080.t1	Biological Process	GO:0006468	protein phosphorylation
TcSYL_0062080	TcSYL_0062080.t1	Molecular Function	GO:0004672	protein kinase activity
TcSYL_0062080	TcSYL_0062080.t1	Molecular Function	GO:0005524	ATP binding
TcSYL_0062090	TcSYL_0062090.t1	Cellular Component	GO:0005634	nucleus
TcSYL_0062090	TcSYL_0062090.t1	Molecular Function	GO:0003676	nucleic acid binding
TcSYL_0062090	TcSYL_0062090.t1	Molecular Function	GO:0003723	RNA binding
TcSYL_0062090	TcSYL_0062090.t1	Molecular Function	GO:0004386	helicase activity
TcSYL_0062090	TcSYL_0062090.t1	Molecular Function	GO:0005524	ATP binding
TcSYL_0062110	TcSYL_0062110.t1	Molecular Function	GO:0005515	protein binding
TcSYL_0062140	TcSYL_0062140.t1	Molecular Function	GO:0016787	hydrolase activity
TcSYL_0063450	TcSYL_0063450.t1	Molecular Function	GO:0005488	binding
TcSYL_0064960	TcSYL_0064960.t1	Molecular Function	GO:0005524	ATP binding
TcSYL_0064960	TcSYL_0064960.t1	Molecular Function	GO:0016887	ATPase activity
TcSYL_0073240	TcSYL_0073240.t1	Molecular Function	GO:0003924	GTPase activity
TcSYL_0073240	TcSYL_0073240.t1	Molecular Function	GO:0005525	GTP binding
TcSYL_0073260	TcSYL_0073260.t1	Molecular Function	GO:0003676	nucleic acid binding
TcSYL_0073260	TcSYL_0073260.t1	Molecular Function	GO:0005524	ATP binding
TcSYL_0073360	TcSYL_0073360.t1	Molecular Function	GO:0000062	fatty-acyl-CoA binding
TcSYL_0073610	TcSYL_0073610.t1	Molecular Function	GO:0003676	nucleic acid binding
TcSYL_0073610	TcSYL_0073610.t1	Molecular Function	GO:0005524	ATP binding
TcSYL_0073730	TcSYL_0073730.t1	Cellular Component	GO:0016020	membrane
TcSYL_0073730	TcSYL_0073730.t1	Molecular Function	GO:0005524	ATP binding
TcSYL_0073730	TcSYL_0073730.t1	Molecular Function	GO:0016887	ATPase activity
TcSYL_0073870	TcSYL_0073870.t1	Molecular Function	GO:0004386	helicase activity
TcSYL_0074500	TcSYL_0074500.t1	Biological Process	GO:0006412	translation
TcSYL_0074500	TcSYL_0074500.t1	Cellular Component	GO:0005622	intracellular
TcSYL_0074500	TcSYL_0074500.t1	Cellular Component	GO:0005840	ribosome
TcSYL_0074500	TcSYL_0074500.t1	Molecular Function	GO:0003735	structural constituent of ribosome
TcSYL_0074510	TcSYL_0074510.t1	Biological Process	GO:0006412	translation
TcSYL_0074510	TcSYL_0074510.t1	Cellular Component	GO:0005622	intracellular
TcSYL_0074510	TcSYL_0074510.t1	Cellular Component	GO:0005840	ribosome
TcSYL_0074510	TcSYL_0074510.t1	Molecular Function	GO:0003735	structural constituent of ribosome
TcSYL_0074640	TcSYL_0074640.t1	Molecular Function	GO:0005488	binding
TcSYL_0074660	TcSYL_0074660.t1	Molecular Function	GO:0005524	ATP binding
TcSYL_0074660	TcSYL_0074660.t1	Molecular Function	GO:0016887	ATPase activity
TcSYL_0074680	TcSYL_0074680.t1	Biological Process	GO:0006511	ubiquitin-dependent protein catabolic process
TcSYL_0074700	TcSYL_0074700.t1	Biological Process	GO:0006412	translation
TcSYL_0074700	TcSYL_0074700.t1	Cellular Component	GO:0005840	ribosome
TcSYL_0074700	TcSYL_0074700.t1	Molecular Function	GO:0003735	structural constituent of ribosome
TcSYL_0074830	TcSYL_0074830.t1	Biological Process	GO:0006090	pyruvate metabolic process
TcSYL_0074830	TcSYL_0074830.t1	Biological Process	GO:0016310	phosphorylation
TcSYL_0074830	TcSYL_0074830.t1	Molecular Function	GO:0003824	catalytic activity
TcSYL_0074830	TcSYL_0074830.t1	Molecular Function	GO:0005524	ATP binding
TcSYL_0074830	TcSYL_0074830.t1	Molecular Function	GO:0016301	kinase activity
TcSYL_0074830	TcSYL_0074830.t1	Molecular Function	GO:0016772	transferase activity, transferring phosphorus-containing groups
TcSYL_0074830	TcSYL_0074830.t1	Molecular Function	GO:0050242	pyruvate, phosphate dikinase activity
TcSYL_0074850	TcSYL_0074850.t1	Biological Process	GO:0016310	phosphorylation
TcSYL_0074850	TcSYL_0074850.t1	Molecular Function	GO:0003824	catalytic activity
TcSYL_0074850	TcSYL_0074850.t1	Molecular Function	GO:0016772	transferase activity, transferring phosphorus-containing groups
TcSYL_0074870	TcSYL_0074870.t1	Biological Process	GO:0006412	translation
TcSYL_0074870	TcSYL_0074870.t1	Cellular Component	GO:0015935	small ribosomal subunit
TcSYL_0074870	TcSYL_0074870.t1	Molecular Function	GO:0003735	structural constituent of ribosome
TcSYL_0074930	TcSYL_0074930.t1	Biological Process	GO:0007018	microtubule-based movement
TcSYL_0074930	TcSYL_0074930.t1	Molecular Function	GO:0003777	microtubule motor activity
TcSYL_0074930	TcSYL_0074930.t1	Molecular Function	GO:0005524	ATP binding
TcSYL_0074930	TcSYL_0074930.t1	Molecular Function	GO:0008017	microtubule binding
TcSYL_0074970	TcSYL_0074970.t1	Cellular Component	GO:0016020	membrane
TcSYL_0075250	TcSYL_0075250.t1	Biological Process	GO:0006508	proteolysis
TcSYL_0075250	TcSYL_0075250.t1	Cellular Component	GO:0005622	intracellular
TcSYL_0075250	TcSYL_0075250.t1	Molecular Function	GO:0004177	aminopeptidase activity
TcSYL_0075280	TcSYL_0075280.t1	Molecular Function	GO:0016874	ligase activity
TcSYL_0075300	TcSYL_0075300.t1	Biological Process	GO:0001522	pseudouridine synthesis
TcSYL_0075300	TcSYL_0075300.t1	Biological Process	GO:0009451	RNA modification
TcSYL_0075300	TcSYL_0075300.t1	Molecular Function	GO:0003723	RNA binding
TcSYL_0075300	TcSYL_0075300.t1	Molecular Function	GO:0009982	pseudouridine synthase activity
TcSYL_0075480	TcSYL_0075480.t1	Molecular Function	GO:0005515	protein binding
TcSYL_0075520	TcSYL_0075520.t1	Biological Process	GO:0006796	phosphate-containing compound metabolic process
TcSYL_0075520	TcSYL_0075520.t1	Cellular Component	GO:0005737	cytoplasm
TcSYL_0075520	TcSYL_0075520.t1	Molecular Function	GO:0000287	magnesium ion binding
TcSYL_0075520	TcSYL_0075520.t1	Molecular Function	GO:0004427	inorganic diphosphatase activity
TcSYL_0076410	TcSYL_0076410.t1	Molecular Function	GO:0005524	ATP binding
TcSYL_0076410	TcSYL_0076410.t1	Molecular Function	GO:0016887	ATPase activity
TcSYL_0076620	TcSYL_0076620.t1	Molecular Function	GO:0005488	binding
TcSYL_0077130	TcSYL_0077130.t1	Biological Process	GO:0006508	proteolysis
TcSYL_0077130	TcSYL_0077130.t1	Biological Process	GO:0007155	cell adhesion
TcSYL_0077130	TcSYL_0077130.t1	Cellular Component	GO:0016020	membrane
TcSYL_0077130	TcSYL_0077130.t1	Molecular Function	GO:0004222	metalloendopeptidase activity
TcSYL_0078610	TcSYL_0078610.t1	Biological Process	GO:0006412	translation
TcSYL_0078610	TcSYL_0078610.t1	Cellular Component	GO:0005622	intracellular
TcSYL_0078610	TcSYL_0078610.t1	Cellular Component	GO:0005840	ribosome
TcSYL_0078610	TcSYL_0078610.t1	Molecular Function	GO:0003735	structural constituent of ribosome
TcSYL_0078650	TcSYL_0078650.t1	Molecular Function	GO:0005515	protein binding
TcSYL_0078740	TcSYL_0078740.t1	Molecular Function	GO:0005515	protein binding
TcSYL_0078870	TcSYL_0078870.t1	Molecular Function	GO:0005515	protein binding
TcSYL_0078910	TcSYL_0078910.t1	Molecular Function	GO:0005515	protein binding
TcSYL_0078960	TcSYL_0078960.t1	Biological Process	GO:0006231	dTMP biosynthetic process
TcSYL_0078960	TcSYL_0078960.t1	Molecular Function	GO:0004799	thymidylate synthase activity
TcSYL_0078970	TcSYL_0078970.t1	Biological Process	GO:0055114	oxidation-reduction process
TcSYL_0078970	TcSYL_0078970.t1	Molecular Function	GO:0016627	oxidoreductase activity, acting on the CH-CH group of donors
TcSYL_0078970	TcSYL_0078970.t1	Molecular Function	GO:0050660	flavin adenine dinucleotide binding
TcSYL_0079130	TcSYL_0079130.t1	Molecular Function	GO:0005515	protein binding
TcSYL_0079180	TcSYL_0079180.t1	Biological Process	GO:0006508	proteolysis
TcSYL_0079180	TcSYL_0079180.t1	Biological Process	GO:0007155	cell adhesion
TcSYL_0079180	TcSYL_0079180.t1	Cellular Component	GO:0016020	membrane
TcSYL_0079180	TcSYL_0079180.t1	Molecular Function	GO:0004222	metalloendopeptidase activity
TcSYL_0079230	TcSYL_0079230.t1	Biological Process	GO:0009264	deoxyribonucleotide catabolic process
TcSYL_0079230	TcSYL_0079230.t1	Cellular Component	GO:0005737	cytoplasm
TcSYL_0079230	TcSYL_0079230.t1	Molecular Function	GO:0004139	deoxyribose-phosphate aldolase activity
TcSYL_0079230	TcSYL_0079230.t1	Molecular Function	GO:0016829	lyase activity
TcSYL_0079350	TcSYL_0079350.t1	Biological Process	GO:0006468	protein phosphorylation
TcSYL_0079350	TcSYL_0079350.t1	Molecular Function	GO:0004672	protein kinase activity
TcSYL_0079350	TcSYL_0079350.t1	Molecular Function	GO:0005524	ATP binding
TcSYL_0079360	TcSYL_0079360.t1	Biological Process	GO:0045454	cell redox homeostasis
TcSYL_0080400	TcSYL_0080400.t1	Molecular Function	GO:0003676	nucleic acid binding
TcSYL_0080490	TcSYL_0080490.t1	Biological Process	GO:0006351	transcription, DNA-templated
TcSYL_0080490	TcSYL_0080490.t1	Molecular Function	GO:0003677	DNA binding
TcSYL_0080490	TcSYL_0080490.t1	Molecular Function	GO:0003899	DNA-directed 5'-3' RNA polymerase activity
TcSYL_0080530	TcSYL_0080530.t1	Biological Process	GO:0007017	microtubule-based process
TcSYL_0080530	TcSYL_0080530.t1	Cellular Component	GO:0030286	dynein complex
TcSYL_0080560	TcSYL_0080560.t1	Molecular Function	GO:0003824	catalytic activity
TcSYL_0080570	TcSYL_0080570.t1	Biological Process	GO:0006457	protein folding
TcSYL_0080570	TcSYL_0080570.t1	Cellular Component	GO:0016272	prefoldin complex
TcSYL_0080570	TcSYL_0080570.t1	Molecular Function	GO:0051082	unfolded protein binding
TcSYL_0080600	TcSYL_0080600.t1	Molecular Function	GO:0005515	protein binding
TcSYL_0080640	TcSYL_0080640.t1	Molecular Function	GO:0005488	binding
TcSYL_0082270	TcSYL_0082270.t1	Molecular Function	GO:0005515	protein binding
TcSYL_0082340	TcSYL_0082340.t1	Molecular Function	GO:0005509	calcium ion binding
TcSYL_0082360	TcSYL_0082360.t1	Biological Process	GO:0008152	metabolic process
TcSYL_0082360	TcSYL_0082360.t1	Molecular Function	GO:0016624	oxidoreductase activity, acting on the aldehyde or oxo group of donors, disulfide as acceptor
TcSYL_0082470	TcSYL_0082470.t1	Molecular Function	GO:0005524	ATP binding
TcSYL_0083100	TcSYL_0083100.t1	Cellular Component	GO:0005743	mitochondrial inner membrane
TcSYL_0083100	TcSYL_0083100.t1	Cellular Component	GO:0061617	MICOS complex
TcSYL_0083140	TcSYL_0083140.t1	Biological Process	GO:0009190	cyclic nucleotide biosynthetic process
TcSYL_0083140	TcSYL_0083140.t1	Biological Process	GO:0035556	intracellular signal transduction
TcSYL_0083140	TcSYL_0083140.t1	Molecular Function	GO:0016849	phosphorus-oxygen lyase activity
TcSYL_0083270	TcSYL_0083270.t1	Biological Process	GO:0006413	translational initiation
TcSYL_0083270	TcSYL_0083270.t1	Cellular Component	GO:0005737	cytoplasm
TcSYL_0083270	TcSYL_0083270.t1	Molecular Function	GO:0003723	RNA binding
TcSYL_0083270	TcSYL_0083270.t1	Molecular Function	GO:0003743	translation initiation factor activity
TcSYL_0083390	TcSYL_0083390.t1	Biological Process	GO:0006096	glycolytic process
TcSYL_0083390	TcSYL_0083390.t1	Molecular Function	GO:0004618	phosphoglycerate kinase activity
TcSYL_0084160	TcSYL_0084160.t1	Biological Process	GO:0007018	microtubule-based movement
TcSYL_0084160	TcSYL_0084160.t1	Cellular Component	GO:0030286	dynein complex
TcSYL_0084160	TcSYL_0084160.t1	Molecular Function	GO:0003777	microtubule motor activity
TcSYL_0084210	TcSYL_0084210.t1	Molecular Function	GO:0005524	ATP binding
TcSYL_0084220	TcSYL_0084220.t1	Molecular Function	GO:0005524	ATP binding
TcSYL_0084310	TcSYL_0084310.t1	Biological Process	GO:0055114	oxidation-reduction process
TcSYL_0084310	TcSYL_0084310.t1	Molecular Function	GO:0016627	oxidoreductase activity, acting on the CH-CH group of donors
TcSYL_0084320	TcSYL_0084320.t1	Biological Process	GO:0032065	cortical protein anchoring
TcSYL_0084320	TcSYL_0084320.t1	Cellular Component	GO:0005938	cell cortex
TcSYL_0084320	TcSYL_0084320.t1	Molecular Function	GO:0005515	protein binding
TcSYL_0084320	TcSYL_0084320.t1	Molecular Function	GO:0005543	phospholipid binding
TcSYL_0084340	TcSYL_0084340.t1	Molecular Function	GO:0008168	methyltransferase activity
TcSYL_0084440	TcSYL_0084440.t1	Biological Process	GO:0045454	cell redox homeostasis
TcSYL_0084710	TcSYL_0084710.t1	Biological Process	GO:0006468	protein phosphorylation
TcSYL_0084710	TcSYL_0084710.t1	Molecular Function	GO:0004672	protein kinase activity
TcSYL_0084710	TcSYL_0084710.t1	Molecular Function	GO:0005524	ATP binding
TcSYL_0084820	TcSYL_0084820.t1	Biological Process	GO:0006412	translation
TcSYL_0084820	TcSYL_0084820.t1	Cellular Component	GO:0005840	ribosome
TcSYL_0084820	TcSYL_0084820.t1	Molecular Function	GO:0003735	structural constituent of ribosome
TcSYL_0084830	TcSYL_0084830.t1	Molecular Function	GO:0003676	nucleic acid binding
TcSYL_0084830	TcSYL_0084830.t1	Molecular Function	GO:0008270	zinc ion binding
TcSYL_0085330	TcSYL_0085330.t1	Molecular Function	GO:0016787	hydrolase activity
TcSYL_0085340	TcSYL_0085340.t1	Biological Process	GO:0006302	double-strand break repair
TcSYL_0085340	TcSYL_0085340.t1	Cellular Component	GO:0005634	nucleus
TcSYL_0085340	TcSYL_0085340.t1	Molecular Function	GO:0004519	endonuclease activity
TcSYL_0085340	TcSYL_0085340.t1	Molecular Function	GO:0030145	manganese ion binding
TcSYL_0085480	TcSYL_0085480.t1	Cellular Component	GO:0031514	motile cilium
TcSYL_0085480	TcSYL_0085480.t1	Molecular Function	GO:0005516	calmodulin binding
TcSYL_0085510	TcSYL_0085510.t1	Molecular Function	GO:0005525	GTP binding
TcSYL_0085920	TcSYL_0085920.t1	Biological Process	GO:0006094	gluconeogenesis
TcSYL_0085920	TcSYL_0085920.t1	Molecular Function	GO:0004611	phosphoenolpyruvate carboxykinase activity
TcSYL_0085920	TcSYL_0085920.t1	Molecular Function	GO:0004612	phosphoenolpyruvate carboxykinase (ATP) activity
TcSYL_0085920	TcSYL_0085920.t1	Molecular Function	GO:0005524	ATP binding
TcSYL_0085920	TcSYL_0085920.t1	Molecular Function	GO:0017076	purine nucleotide binding
TcSYL_0086210	TcSYL_0086210.t1	Biological Process	GO:0006094	gluconeogenesis
TcSYL_0086210	TcSYL_0086210.t1	Molecular Function	GO:0004611	phosphoenolpyruvate carboxykinase activity
TcSYL_0086210	TcSYL_0086210.t1	Molecular Function	GO:0004612	phosphoenolpyruvate carboxykinase (ATP) activity
TcSYL_0086210	TcSYL_0086210.t1	Molecular Function	GO:0005524	ATP binding
TcSYL_0086210	TcSYL_0086210.t1	Molecular Function	GO:0017076	purine nucleotide binding
TcSYL_0086390	TcSYL_0086390.t1	Biological Process	GO:0006468	protein phosphorylation
TcSYL_0086390	TcSYL_0086390.t1	Molecular Function	GO:0004672	protein kinase activity
TcSYL_0086390	TcSYL_0086390.t1	Molecular Function	GO:0005524	ATP binding
TcSYL_0086400	TcSYL_0086400.t1	Biological Process	GO:0006468	protein phosphorylation
TcSYL_0086400	TcSYL_0086400.t1	Molecular Function	GO:0004672	protein kinase activity
TcSYL_0086400	TcSYL_0086400.t1	Molecular Function	GO:0005524	ATP binding
TcSYL_0086430	TcSYL_0086430.t1	Biological Process	GO:0008152	metabolic process
TcSYL_0086430	TcSYL_0086430.t1	Molecular Function	GO:0003824	catalytic activity
TcSYL_0086460	TcSYL_0086460.t1	Molecular Function	GO:0005524	ATP binding
TcSYL_0086580	TcSYL_0086580.t1	Molecular Function	GO:0003676	nucleic acid binding
TcSYL_0086700	TcSYL_0086700.t1	Biological Process	GO:0006351	transcription, DNA-templated
TcSYL_0086700	TcSYL_0086700.t1	Molecular Function	GO:0003676	nucleic acid binding
TcSYL_0086700	TcSYL_0086700.t1	Molecular Function	GO:0008270	zinc ion binding
TcSYL_0087510	TcSYL_0087510.t1	Molecular Function	GO:0005488	binding
TcSYL_0088040	TcSYL_0088040.t1	Biological Process	GO:0006412	translation
TcSYL_0088040	TcSYL_0088040.t1	Cellular Component	GO:0005622	intracellular
TcSYL_0088040	TcSYL_0088040.t1	Cellular Component	GO:0005840	ribosome
TcSYL_0088040	TcSYL_0088040.t1	Molecular Function	GO:0003735	structural constituent of ribosome
TcSYL_0088240	TcSYL_0088240.t1	Molecular Function	GO:0005515	protein binding
TcSYL_0088520	TcSYL_0088520.t1	Molecular Function	GO:0019239	deaminase activity
TcSYL_0088540	TcSYL_0088540.t1	Molecular Function	GO:0005515	protein binding
TcSYL_0088630	TcSYL_0088630.t1	Biological Process	GO:0055085	transmembrane transport
TcSYL_0088630	TcSYL_0088630.t1	Cellular Component	GO:0016020	membrane
TcSYL_0088630	TcSYL_0088630.t1	Molecular Function	GO:0015267	channel activity
TcSYL_0089100	TcSYL_0089100.t1	Molecular Function	GO:0005524	ATP binding
TcSYL_0089110	TcSYL_0089110.t1	Molecular Function	GO:0005524	ATP binding
TcSYL_0089130	TcSYL_0089130.t1	Biological Process	GO:0007018	microtubule-based movement
TcSYL_0089130	TcSYL_0089130.t1	Cellular Component	GO:0030286	dynein complex
TcSYL_0089130	TcSYL_0089130.t1	Molecular Function	GO:0003777	microtubule motor activity
TcSYL_0089170	TcSYL_0089170.t1	Biological Process	GO:0006260	DNA replication
TcSYL_0089170	TcSYL_0089170.t1	Molecular Function	GO:0003677	DNA binding
TcSYL_0089170	TcSYL_0089170.t1	Molecular Function	GO:0003887	DNA-directed DNA polymerase activity
TcSYL_0089190	TcSYL_0089190.t1	Biological Process	GO:0007018	microtubule-based movement
TcSYL_0089190	TcSYL_0089190.t1	Molecular Function	GO:0003777	microtubule motor activity
TcSYL_0089190	TcSYL_0089190.t1	Molecular Function	GO:0005515	protein binding
TcSYL_0089190	TcSYL_0089190.t1	Molecular Function	GO:0005524	ATP binding
TcSYL_0089190	TcSYL_0089190.t1	Molecular Function	GO:0008017	microtubule binding
TcSYL_0089270	TcSYL_0089270.t1	Molecular Function	GO:0000166	nucleotide binding
TcSYL_0089620	TcSYL_0089620.t1	Molecular Function	GO:0003723	RNA binding
TcSYL_0089750	TcSYL_0089750.t1	Biological Process	GO:0006164	purine nucleotide biosynthetic process
TcSYL_0089750	TcSYL_0089750.t1	Molecular Function	GO:0004019	adenylosuccinate synthase activity
TcSYL_0089750	TcSYL_0089750.t1	Molecular Function	GO:0005525	GTP binding
TcSYL_0089760	TcSYL_0089760.t1	Biological Process	GO:0006164	purine nucleotide biosynthetic process
TcSYL_0089760	TcSYL_0089760.t1	Molecular Function	GO:0004019	adenylosuccinate synthase activity
TcSYL_0089760	TcSYL_0089760.t1	Molecular Function	GO:0005525	GTP binding
TcSYL_0089830	TcSYL_0089830.t1	Cellular Component	GO:0005759	mitochondrial matrix
TcSYL_0089920	TcSYL_0089920.t1	Biological Process	GO:0006351	transcription, DNA-templated
TcSYL_0089920	TcSYL_0089920.t1	Molecular Function	GO:0003677	DNA binding
TcSYL_0089920	TcSYL_0089920.t1	Molecular Function	GO:0003899	DNA-directed 5'-3' RNA polymerase activity
TcSYL_0090550	TcSYL_0090550.t1	Molecular Function	GO:0005524	ATP binding
TcSYL_0091710	TcSYL_0091710.t1	Molecular Function	GO:0019239	deaminase activity
TcSYL_0091730	TcSYL_0091730.t1	Molecular Function	GO:0005524	ATP binding
TcSYL_0091780	TcSYL_0091780.t1	Biological Process	GO:0051260	protein homooligomerization
TcSYL_0091780	TcSYL_0091780.t1	Molecular Function	GO:0005515	protein binding
TcSYL_0091830	TcSYL_0091830.t1	Biological Process	GO:0006468	protein phosphorylation
TcSYL_0091830	TcSYL_0091830.t1	Molecular Function	GO:0004672	protein kinase activity
TcSYL_0091830	TcSYL_0091830.t1	Molecular Function	GO:0005524	ATP binding
TcSYL_0092020	TcSYL_0092020.t1	Molecular Function	GO:0005515	protein binding
TcSYL_0092030	TcSYL_0092030.t1	Molecular Function	GO:0003924	GTPase activity
TcSYL_0092030	TcSYL_0092030.t1	Molecular Function	GO:0005525	GTP binding
TcSYL_0092160	TcSYL_0092160.t1	Biological Process	GO:0055114	oxidation-reduction process
TcSYL_0092160	TcSYL_0092160.t1	Molecular Function	GO:0016491	oxidoreductase activity
TcSYL_0092270	TcSYL_0092270.t1	Molecular Function	GO:0003676	nucleic acid binding
TcSYL_0092270	TcSYL_0092270.t1	Molecular Function	GO:0005524	ATP binding
TcSYL_0092430	TcSYL_0092430.t1	Biological Process	GO:0016567	protein ubiquitination
TcSYL_0092430	TcSYL_0092430.t1	Molecular Function	GO:0004842	ubiquitin-protein transferase activity
TcSYL_0092560	TcSYL_0092560.t1	Biological Process	GO:0006508	proteolysis
TcSYL_0092560	TcSYL_0092560.t1	Biological Process	GO:0007155	cell adhesion
TcSYL_0092560	TcSYL_0092560.t1	Cellular Component	GO:0016020	membrane
TcSYL_0092560	TcSYL_0092560.t1	Molecular Function	GO:0004222	metalloendopeptidase activity
TcSYL_0094550	TcSYL_0094550.t1	Cellular Component	GO:0016459	myosin complex
TcSYL_0094550	TcSYL_0094550.t1	Molecular Function	GO:0003774	motor activity
TcSYL_0094550	TcSYL_0094550.t1	Molecular Function	GO:0005524	ATP binding
TcSYL_0094590	TcSYL_0094590.t1	Molecular Function	GO:0003676	nucleic acid binding
TcSYL_0094590	TcSYL_0094590.t1	Molecular Function	GO:0005524	ATP binding
TcSYL_0094610	TcSYL_0094610.t1	Molecular Function	GO:0016787	hydrolase activity
TcSYL_0094700	TcSYL_0094700.t1	Biological Process	GO:0006729	tetrahydrobiopterin biosynthetic process
TcSYL_0094700	TcSYL_0094700.t1	Molecular Function	GO:0008124	4-alpha-hydroxytetrahydrobiopterin dehydratase activity
TcSYL_0094810	TcSYL_0094810.t1	Cellular Component	GO:0016021	integral component of membrane
TcSYL_0096060	TcSYL_0096060.t1	Molecular Function	GO:0005488	binding
TcSYL_0096720	TcSYL_0096720.t1	Biological Process	GO:0006468	protein phosphorylation
TcSYL_0096720	TcSYL_0096720.t1	Molecular Function	GO:0004672	protein kinase activity
TcSYL_0096720	TcSYL_0096720.t1	Molecular Function	GO:0005524	ATP binding
TcSYL_0097050	TcSYL_0097050.t1	Molecular Function	GO:0003924	GTPase activity
TcSYL_0097050	TcSYL_0097050.t1	Molecular Function	GO:0005525	GTP binding
TcSYL_0097930	TcSYL_0097930.t1	Molecular Function	GO:0003924	GTPase activity
TcSYL_0097930	TcSYL_0097930.t1	Molecular Function	GO:0005525	GTP binding
TcSYL_0099760	TcSYL_0099760.t1	Biological Process	GO:0006508	proteolysis
TcSYL_0099760	TcSYL_0099760.t1	Biological Process	GO:0007155	cell adhesion
TcSYL_0099760	TcSYL_0099760.t1	Cellular Component	GO:0016020	membrane
TcSYL_0099760	TcSYL_0099760.t1	Molecular Function	GO:0004222	metalloendopeptidase activity
TcSYL_0102170	TcSYL_0102170.t1	Biological Process	GO:0008152	metabolic process
TcSYL_0102170	TcSYL_0102170.t1	Molecular Function	GO:0003824	catalytic activity
TcSYL_0102590	TcSYL_0102590.t1	Molecular Function	GO:0005515	protein binding
TcSYL_0102740	TcSYL_0102740.t1	Biological Process	GO:0000079	regulation of cyclin-dependent protein serine/threonine kinase activity
TcSYL_0102740	TcSYL_0102740.t1	Molecular Function	GO:0019901	protein kinase binding
[truncated: 796 more rows]

## Sheet: DOWN-AM
Gene ID	Transcript ID(s)	Ontology	GO ID	GO Term Name
[truncated: 1,229 more rows]

## Sheet: UP-AM
Gene ID	Transcript ID(s)	Ontology	GO ID	GO Term Name
[truncated: 1,466 more rows]
